# Supplementary material for: Sex disparities in papillary thyroid cancer survival: Divergent patterns of relative and absolute effects across the age spectrum
Source: PLoS One. 2025 Jul 24;20(7):e0328876. doi: 10.1371/journal.pone.0328876 (PMC12288988; doi:10.1371/journal.pone.0328876)
Supplement: S1 File — S1 Text. R codes. S1 Table. Interaction analysis of sex and age in the adjusted Fine-Gray model based on age cutoff of 50. S2 Table. Interaction analysis of sex and age in the adjusted Cox model based on age cutoff of 55. S3 Table. Interaction analysis of sex and age in the adjusted Fine-Gray model based on age cutoff of 55. S1 Fig. Flowchart of patents selection. S2 Fig. Survival curves for Sex in Fine-Gray model. S3 Fig. Death difference curves between sexes in Fine-Gray model without (A) or with (D) adjustment. S4 Fig. subgroup analysis of hazard ratios between sexes across different age groups with cox model. S5 Fig. subgroup analysis of hazard ratios between sexes across different age groups with Fine-Gray model. S6 Fig. subgroup analysis of 10-years survival difference in Sex across different age groups with cox model. S7 Fig. subgroup analysis of 10-years survival difference in Sex across different age groups with fine-gray model. S8 Fig. survival difference curves between sex and age group without (A, C) or with (B, D) adjustment. S9 Fig. forest plot for survival difference between sex and age group in cox model. S10 Fig. Survival curves for sex and age groups in Fine-Gray model. S11 Fig. death difference curves between age and sex groups without (A, C) or with (B, D) adjustment. S12 Fig. forest plot for survival difference between age and sex groups in Fine-Gray model. (ZIP) [file pone.0328876.s001.zip › supplementary materials/S1 Text.R]

# ==============================================================================
# PAPILLARY THYROID CANCER SURVIVAL ANALYSIS
# ==============================================================================
# Title: Sex disparities in papillary thyroid cancer survival: divergent patterns
#        of relative and absolute effects across the age spectrum
# 
# Study Design: Retrospective cohort study using SEER database (2004-2015)
# Sample Size: 77,349 PTC patients (Female: 61,197; Male: 16,152)
# 
# Primary Outcome: Cancer-specific survival (CSS)
# Statistical Methods: 
#   - Cox proportional hazards models
#   - Fine-Gray competing risk models  
#   - Restricted cubic spline (RCS) analysis
#   - Interaction analysis (multiplicative and additive scales)
# 
# Adjustment Methods: Unadjusted, Direct standardization, IPTW, PSM
# ==============================================================================
  
#########--------  Load R packages --------  ################ 
# Package management and installation
if (!require("pacman")) install.packages("pacman")
pacman::p_load(
  # Survival analysis packages for adjusted curves and competing risks
  adjustedCurves, riskRegression, prodlim, survival, QHScrnomo, tidycmprsk,
  
  # Visualization packages for plots and forest plots
  patchwork, gridExtra, forestplot, forestploter, 
  
  # Data processing and manipulation packages
  tidyverse, 
  
  # Reporting and table formatting packages
  gtsummary, broom.helpers,
  
  # Interaction analysis packages for RCS and interaction effects
  interactionRCS, interactionR
)

#########--------  Functions    --------  ################

# Main function: creates adjusted survival or cumulative incidence function objects
# This is the primary wrapper function for different causal inference methods
# Parameters:
#   data: input dataset
#   cat_var: categorical variable (exposure/treatment)
#   adj_var: adjustment variables for confounding control
#   method: adjustment method (unadjusted, direct standardization, IPTW, PSM)
#   times: time points for analysis (in months)
#   surv: TRUE for survival analysis, FALSE for competing risks
#   conf_level: confidence level for intervals
.get.obj <- function(data, cat_var, adj_var, 
                     method = c("unadj", "direct", "iptw", "psm"),
                     times = c(60,120,180,240),
                     surv = T,
                     conf_level = 0.95
                     ){
  
  # Determine time points for analysis
  # If times is NULL or all specified times exist in data, use all available times
  if(is.null(times) || all(times %in% data$time) ){
    timepoints = NULL
  } else {
    timepoints = c( times, unique(data$time) )
  } 
  
  
  
  # Nested function: fit statistical models for direct standardization method
  # Fits Cox model for survival analysis or Fine-Gray model for competing risks
  .get.fit_for.direct <- function(data, co_var, surv = T){
    
    # Generate appropriate formula based on analysis type
    if (isTRUE(surv)) {
      # Cox proportional hazards model formula for survival analysis
      formula <- as.formula(sprintf("Surv(time, DSS) ~   %s", paste(co_var, collapse = "+") ))
    } else {
      # Fine-Gray competing risks model formula
      formula <- as.formula(sprintf("Hist(time, event) ~ %s", paste(co_var, collapse = "+") ))
    }
    print(formula)
    
    # Fit the appropriate statistical model
    if (isTRUE(surv)) {
      # Fit Cox proportional hazards model
      fit <- coxph(formula, data = data, x=TRUE)
    } else {
      # Fit Fine-Gray competing risks model
      fit <- FGR(formula, data = data, cause=1)
    }
    
    fit$call$formula <- formula
    
    return(fit)
  }
  
  # Nested function: fit propensity score models for PSM and IPTW methods
  # Creates treatment assignment models for causal inference methods
  .get.fit_for.PSM.IPTW <- function(data, cat_var, adj_var){
    
    # Remove categorical variable from adjustment variables to avoid collinearity
    adj_var <- setdiff(adj_var, cat_var)
    
    # Create propensity score model formula
    formula <- as.formula(sprintf("%s ~ %s", cat_var, paste(adj_var, collapse = "+") ))
    
    # Fit appropriate model based on number of treatment levels
    if(length(levels(data[[cat_var]])) == 2L){
      # Binary treatment: use logistic regression
      fit <- glm(formula, data, family="binomial")
    }else{
      # Multiple treatments: use multinomial regression
      fit <- nnet::multinom(formula, data)
    }
    
    fit$call$formula <- formula
    
    return(fit)
  }
  
  # Nested function: create adjusted survival curves using different causal inference methods
  # Applies various adjustment techniques to estimate causal effects on survival
  .get.sur.obj <- function(data, cat_var, adj_var, method = c("unadj", "direct", "iptw", "psm"),
                           timepoints = NULL, conf_level = 0.95){
    
    # Prepare variables and create treatment group variable
    adj_var <- setdiff(adj_var, cat_var)
    data <- data %>% mutate(group = .data[[cat_var]])
    
    # Apply the specified adjustment method
    if(method == "unadj"){
      # Unadjusted analysis using Kaplan-Meier estimator
      obj <- adjustedsurv(data=data,
                          variable= "group",
                          ev_time="time", event="DSS",
                          times = timepoints,
                          method="km", conf_int=T, conf_level = conf_level,
                          bootstrap=F, n_boot= 1000, n_cores=20)
      
      
    }else if(method == "direct"){
      # Direct standardization using Cox regression model
      cox_mod <- .get.fit_for.direct(data,c("group",adj_var),surv = T)
      obj <- adjustedsurv(data=data,
                          variable= "group",
                          ev_time= "time", event= "DSS",
                          times = timepoints,
                          method= "direct",conf_int= T, conf_level = conf_level,
                          outcome_model = cox_mod,
                          bootstrap=F, n_boot=1000, n_cores=20)
      
    }else if(method == "iptw"){
      # Inverse probability of treatment weighting (IPTW)
      iptw_mod <- .get.fit_for.PSM.IPTW(data, "group", adj_var)
      obj <- adjustedsurv(data=data,
                          variable="group",
                          ev_time="time", event="DSS",
                          times = timepoints,
                          method="iptw_km",conf_int=T, conf_level = conf_level,
                          treatment_model=iptw_mod,
                          bootstrap=F, n_boot=1000, n_cores=20)
      
    }else if(method == "psm"){
      # Propensity score matching (only for binary treatments)
      if(length(levels(data[[cat_var]]))!=2L) stop( "levels of group must be two" )
      psm_mod <- .get.fit_for.PSM.IPTW(data, "group", adj_var)
      obj <- adjustedsurv(data=data,
                          variable="group",
                          ev_time="time", event="DSS",
                          times = timepoints,
                          method="matching",conf_int=T, conf_level = conf_level,
                          treatment_model=psm_mod,
                          bootstrap=T, n_boot=50, n_cores=20)
    }
    
    # Generate survival plots for visualization (when appropriate)
    if(  is.null(timepoints) || length(timepoints) > 10 ){
      
      if(  method == "psm" ){
        # Use bootstrap confidence intervals for PSM
        plot(obj, conf_int = T,use_boot = T, steps = F) %>% print
      }else{
        # Use analytical confidence intervals for other methods
        plot(obj, conf_int = T, steps = F) %>% print
      }
      
    }
    
    
    return(obj)
    
  }
  
  .get.cif.obj <- function(data, cat_var, adj_var, method = c("unadj", "direct", "iptw", "psm"),
                           timepoints = NULL, conf_level = 0.95){
    library(cmprsk)
    library(riskRegression)
    library(prodlim)
    
    
    adj_var <- setdiff(adj_var, cat_var)
    data <- data %>% mutate(group = .data[[cat_var]])
    
    if(method == "unadj"){
      obj <- adjustedcif(data=data,
                         variable="group",
                         ev_time="time", event= "event", cause=1,
                         times = timepoints,
                         method="aalen_johansen",conf_int=T,conf_level = conf_level,
                         bootstrap=F, n_boot=1000, n_cores=20)
      
    }else if(method == "direct"){
      fgr_mod <- .get.fit_for.direct(data,c("group",adj_var),surv = F)
      obj <- adjustedcif(data=data,
                         variable="group",
                         ev_time="time", event="event",cause=1,
                         times = timepoints,
                         method="direct",conf_int=T,conf_level = conf_level,
                         outcome_model= fgr_mod,
                         bootstrap=T, n_boot=50, n_cores=20)
      
    }else if(method == "iptw"){
      iptw_mod <- .get.fit_for.PSM.IPTW(data, "group", adj_var)
      obj <- adjustedcif(data=data,
                         variable="group",
                         ev_time="time", event="event",cause=1,
                         times = timepoints,
                         method="iptw",conf_int=T, conf_level = conf_level,
                         treatment_model=iptw_mod,
                         bootstrap=F, n_boot=1000, n_cores=20)
      
    }else if(method == "psm"){
      if(length(levels(data[[cat_var]]))!=2L) stop( "levels of group must be two" )
      psm_mod <- .get.fit_for.PSM.IPTW(data, "group", adj_var)
      obj <- adjustedcif(data=data,
                         variable="group",
                         ev_time="time", event="event",cause=1,
                         times = timepoints,
                         method="matching",conf_int=T, conf_level = conf_level,
                         treatment_model=psm_mod,
                         bootstrap=T, n_boot=50, n_cores=20)
    }
    
    if(  is.null(timepoints) || length(timepoints) > 10 ){
      
      if(  method %in% c("psm", "direct") ){
        plot(obj, conf_int = T,use_boot = T, steps = F) %>% print
      }else{
        plot(obj, conf_int = T, steps = F) %>% print
      }
      
    }
    
    return(obj)
    
    
  }
  
  
  # get res
  if( isTRUE(surv) ){
    obj <- .get.sur.obj(data, cat_var, adj_var, method,timepoints, conf_level)
  } else {
    obj <- .get.cif.obj(data, cat_var, adj_var, method,timepoints, conf_level)
  }
  
  if (method == "psm" || (!surv && method == "direct")) {
    use_boot = T
    cat("------------------------------------------------------------------\n",
        "--- NOTE: The confidence interval was estimated with bootstrap ---\n",
        "------------------------------------------------------------------\n")
  } else {
    use_boot = F
  } 
  
  attr(obj,"use_boot")<- use_boot
  return(obj)
}

# calculates survival differences between groups across different time points and subgroups
.get.sub.dif.times <- function(data, cat_var, sub_var, adj_var, surv = T, method = "unadj",
                               group_1 = NULL,group_2 = NULL,
                               times1 = c(60,120,180),
                               times2 = c(120,180),
                               conf_level1 = 0.95, 
                               conf_level2 = 0.95){
  # all     = "Age"
  
  
  # function 
  .get.sub.dif0 <- function(data, cat_var, adj_var, surv = T, method = "unadj",
                            group_1 = NULL,group_2 = NULL,
                            times1 = c(60,120,180,240),
                            times2 = c(120),
                            conf_level1 = 0.95, 
                            conf_level2 = 0.95){
    
    obj <-  .get.obj(data, cat_var = cat_var, adj_var = adj_var, 
                     method = method,
                     times = times1,
                     surv = surv,
                     conf_level = conf_level1)
    
    if(is.null(group_1) || is.null(group_2) ) {
      
      group_1 <- levels(data[[cat_var]])[1]
      group_2 <- levels(data[[cat_var]])[2]
      
    }
    
    
    .get.dif.from.obj(obj, 
                      times = times2, 
                      group_1 = group_1,group_2 = group_2, 
                      conf_level = conf_level2)
    
    
  }
  
  
  
  .get.sub.dif_Onevar_Multime <- function(data, cat_var, sub_var, adj_var, surv = T, method = "unadj",
                                          group_1 = NULL,group_2 = NULL,
                                          times1 = c(36, 60,120,180),
                                          times2 = c(60,120),
                                          conf_level1 = 0.95, 
                                          conf_level2 = 0.95){
    
    ### get and fmt res
    # fmt adj_var                        
    adj_var <- setdiff(adj_var, c(cat_var, sub_var))
    dat_lis <- split(data, data[[sub_var]])
    levels <- names(dat_lis)
    
    # res_sub and res_sum
    res_sub <- 
      map_dfr(1:length(dat_lis), ~ .get.sub.dif0(dat_lis[[.x]], cat_var, adj_var, surv, method,
                                                 group_1,group_2,
                                                 times1,times2,
                                                 conf_level1,conf_level2 ) %>% 
                mutate(label = levels[.x] ,.before = 1) %>% 
                add_row(label = sub_var, .before = 1)
      ) 
    
    
    res_sub <- 
      res_sub %>% 
      mutate(time = paste0(format(as.character(time/12), justify = "right" ), "-years")) %>% 
      mutate(across(where(is.character), ~ if_else(grepl("NA", .), "", . )  ))
    
    
    return(res_sub)
    
  } 
  
  if(!is.null(sub_var)){
    res <- 
      .get.sub.dif_Onevar_Multime(data, cat_var, sub_var, adj_var,surv,method,
                                  group_1,group_2,
                                  times1 ,
                                  times2 , 
                                  conf_level1, conf_level2)
    
    
    # res_sum <- .get.sub.summary(data, sub_var, add_all = F)
    res_sum <- .get_summary_for_forest(data, cat_var, sub_var, add_all = F)
    res <- left_join(  res, res_sum, by = "label" )
    
    # if( !all(res_sum$label == res$label) ) {
    #   stop( "the label in summary data  is not equal to the label in forest data"  )
    # } else {
    #   res <- cbind(res_sum, res %>% dplyr::select(-c("label")) ) 
    # }
    
  } else {
    
    res <- 
      .get.sub.dif0(data, cat_var, adj_var, surv, method,
                    group_1,group_2,
                    times1,times2,
                    conf_level1,conf_level2) %>% 
      mutate(label = "All patients" ,.before = 1) %>% 
      add_row(label = "group1-2", .before = 1) %>% 
      mutate(time = paste0(format(as.character(time/12), justify = "right" ), "-years")) %>% 
      mutate(across(where(is.character), ~ if_else(grepl("NA", .), "", . )  ))
    
  }
  
  
  
  
  
    res <- res %>% mutate(label = ifelse(label %in% c(names(data), "All patients" ), label, paste0("    ", label) ))
  
  
  attr(res, "data.names") <- c(names(data), "All patients" )
  attr(res, "surv") <- surv
  attr(res, "legend_name") <- cat_var
  attr(res, "legend_value") <- levels(data[[cat_var]])
  attr(res, "group_1") <- group_1
  attr(res, "group_2") <- group_2
  attr(res, "time") <- sprintf("%s years", paste( times2/12, collapse = "."))
  attr(res, "method") <- method
  attr(res, "model") <- if(surv) "Cox" else "Crr"
  attr(res, "header_title") <- paste(attr(res, "time"), attr(res, "method"), attr(res, "model"), "model")
  attr(res, "measure") <- "sur"
  
  
  res
  
}


# Univariate and Multivariate Analysis Functions
.get.UM.haz <- function(data, vars, adj_var, surv = T, method = "unadj"){
  
  time = "time" 
  outcome = "DSS"
  adj_var <- if(method == "unadj") NULL else adj_var
  
  # crr model
  if(!isTRUE(surv)) outcome = "status"
  if( (dplyr::n_distinct(data[[outcome]]) == 3L) & ("numeric" %in% class(data[[outcome]])) ){ data[[outcome]] <- as.factor(data[[outcome]])}
  
  
  # function
  .get.fit <- function(data, co_var, time = "time", outcome = "DSS"){
    
    # get formula
    if (!is.null(time) && !is.null(outcome)) {
      formula <- as.formula(sprintf("Surv(time = %s, event = %s) ~ %s", time, outcome, paste(co_var, collapse = "+") ))
    } else {
      formula <- as.formula(sprintf("%s ~ %s", outcome, paste(co_var, collapse = "+") ))
    }
    
    print(formula)
    
    
    # get fit
    if (!is.null(time) && !is.null(outcome)) {
      if (length(unique(data[[outcome]])) == 2L) {
        fit <- coxph(formula, data = data)
      } else {
        fit <- tidycmprsk::crr(formula, data = data)
      }
    } else {
      fit <- glm(formula, data = data, family = binomial)
    }
    
    fit$call$formula <- formula
    
    return(fit)
  }
  .fmt.fit <- function(model,include){
    t <- model %>% tbl_regression(exponentiate = TRUE, add_estimate_to_reference_rows = T, include = include)
    
    res <- t$table_body %>% mutate(n_obs.percent = n_obs/N_obs*100, n_event.percent = n_event/N_event*100) %>%
      mutate(n1 = if_else(is.na(n_event) | is.na(n_obs),  "",  paste0(sprintf(fmt = "%.0f",n_event), "/", sprintf(fmt = "%.0f",n_obs)))) %>%
      mutate(n1 = format(n1, justify = "centre")) %>%
      mutate(n_obs = if_else(is.na(n_obs), "", sprintf(fmt = "%.0f",n_obs)),
             n_obs = format(n_obs, justify = "right")) %>%
      mutate(n_obs.percent = if_else(is.na(n_obs.percent), "", sprintf(fmt = "(%.1f)",n_obs.percent)),
             n_obs.percent = format(n_obs.percent, justify = "right")) %>%
      mutate(n = paste(n_obs, n_obs.percent, sep = " "),
             n= format(n, justify = "right")) %>%
      dplyr::select(label,n,n1, n_obs, n_event, n_obs.percent, n_event.percent, estimate, conf.low, conf.high, p.value) %>%
      
      mutate(conf.low = if_else(estimate == 1, 1, conf.low),
             conf.high = if_else(estimate == 1, 1, conf.high)) %>%
      mutate(effect = ifelse(
        is.na(estimate) | is.na(conf.low) | is.na(conf.high), " ",
        sprintf(fmt = fmt_ci(),estimate,conf.low,conf.high))) %>%
      mutate(effect = if_else(is.na(conf.low), "",
                              if_else(conf.low == 1, "Reference", effect))) %>%
      
      dplyr::select(label, n, n1, estimate, conf.low, conf.high, effect, p.value) %>%
      rename(`Number(%)` = n,`No. of event/total` = n1, p_value = p.value ) %>%
      mutate(effect. = effect) %>% 
      mutate(effect = case_when(
        p_value < 0.001 ~ paste0(effect, "***"),  
        p_value < 0.01  ~ paste0(effect, "**"),   
        p_value < 0.05  ~ paste0(effect, "*"),   
        TRUE            ~ effect                 
      )) %>% 
      mutate(p_value. = fmt_signif(p_value, digits = 3) )  
    
    
    return(res)
    
    
    
  }
  .get.Uni <- function(data, vars, time = "time", outcome = "DSS"){
    
    # get Uni res
    
    res <-   map_dfr(vars, ~ .get.fit(data, .x, time, outcome) %>% .fmt.fit(include = .x)  )
    return(res)
    
  }
  .get.Mul <- function(data, vars, adj_var, time = "time", outcome = "DSS"){
    
    # get Mul res
    co_var <- c(vars, setdiff(adj_var, vars))
    res <- 
      .get.fit(data, co_var, time, outcome) %>% 
      .fmt.fit(include = vars)
    
    return(res)
    
  }
  chech_res_to_forest <- function(data){
  
    original_attrs <- attributes(data)
    
    data <- data %>%
      rowwise() %>%
      mutate(across(c(estimate, conf.low, conf.high), 
                    ~ if (any(c_across(c(estimate, conf.low, conf.high)) == 0 | 
                              is.infinite(c_across(c(estimate, conf.low, conf.high))), na.rm = TRUE)) {
             
                      print(label)
                      1
                    } else {
                      .
                    }
      )) %>%
      ungroup()
    
    attributes(data) <- original_attrs
    
    return(data)
  }
  
  
  # get res
  res <- if(method == "unadj") .get.Uni(data, vars, time, outcome) else .get.Mul(data, vars, adj_var, time, outcome)
  
  # # print
  # res[c("label", "effect.", "p_value.")] %>% autoReg::myft(digits = 3)%>% print
  
  # fmt res and change my summary data
  # res_sum <- .get.sub.summary(data, vars, add_all = F)
  res_sum <-.get_summary_for_forest(data, cat_var = NULL, sub_var = vars, add_all = F)
  # res <- left_join( res_sum, res, by = "label" )   
  
  if( !all(res_sum$label == res$label) ) {
    stop( "the label in summary data  is not equal to the label in forest data"  )
  } else {
    res <- cbind(res_sum, res %>% dplyr::select(-c("label", "Number(%)","No. of event/total")) ) 
  }
  

  res <- res %>% mutate(label = ifelse(label %in% names(data), label, paste0("    ", label) ))
  
  # check res
  res <- chech_res_to_forest(res)
  
  
  attr(res, "data.names") <- c(names(data), "All patients" )
  # attr(res, "cat_var") <- cat_var
  attr(res, "model") <- if(surv) "Cox" else "Crr"
  attr(res, "method") <- if(is.null(adj_var)) "Unadj" else "Adjus"
  attr(res, "header_title") <- paste(attr(res, "method"), attr(res, "model"), "model")
  attr(res, "measure") <- "haz"
  
  
  
  return(res)
  
}
.get.UM.sur <- function(data, vars, adj_var, surv = T, method = "unadj"){
  
  times1 = c(60,120,180)
  times2 = c(120)
  conf_level1 = 0.95
  conf_level2 = 0.95
  
  # function 
  # one cat_var
  .get.UM.dif0 <- function(data, cat_var, adj_var, surv = T, method = "unadj",                            
                           times1 = c(60,120,180,240),
                           times2 = c(120),
                           conf_level1 = 0.95, 
                           conf_level2 = 0.95){
    
    obj <-  .get.obj(data, cat_var = cat_var, adj_var = adj_var, 
                     method = method,
                     times = times1,
                     surv = surv,
                     conf_level = conf_level1)
    
    
    
    res <- .get.dif.from.obj(obj,  times = times2, 
                             group_1 = NULL,group_2 = NULL, 
                             conf_level = conf_level2)
    
    
    group_level <- levels(data[[cat_var]])
    ref_level <- group_level[1]
    
    res <- 
      res %>% 
      filter(group2 %in% ref_level) %>% 
      dplyr::select(time, group, group1, estimate, conf.low, conf.high, effect, p_value) %>% 
      add_row(time = times2, group = ref_level, group1 = ref_level,
              estimate = 0,conf.low =0, conf.high=0, effect = "reference",
              .before =1 ) %>% 
      rename(label = group1 )
    
    
    res_sur <- 
      .get.sur.from.obj(obj, times = times2) %>% 
      rename(label = group) %>% 
      mutate(label = factor(label, levels = group_level)) %>% arrange(label) %>% mutate(label = as.character(label)) %>%  
      add_row( time = times2,   label = cat_var, .before = 1) %>% 
      dplyr::select(c("time", "label", "estimate", "conf.low", "conf.high", "effect")) %>% 
      rename_with( ~paste0(., "_",  "sur"), .cols = c("estimate", "conf.low", "conf.high", "effect") ) %>% 
      rename(Effect_sur =  "effect_sur")
    
    
    left_join(res_sur, res, by = c("label", "time") )
    
    
  }
  
  
  res <-  map_dfr( vars  , ~ .get.UM.dif0(data, .x, adj_var, surv, method ,                           
                                          times1,
                                          times2, 
                                          conf_level1, 
                                          conf_level2 ) )
  
  # res_sum <- .get.sub.summary(data, vars, outcome = "event", add_all = F)
  res_sum <-.get_summary_for_forest(data, cat_var = NULL, sub_var = vars, add_all = F)
  
  
  if( !all(res_sum$label == res$label) ) {
    stop( "the label in summary data  is not equal to the label in forest data"  )
  } else {
    res <- cbind(res_sum, res %>% dplyr::select(-c("label")) ) 
  }
  
  res <- res %>% mutate(label = ifelse(label %in% names(data), label, paste0("    ", label) ))
  
  
  # # check res
  # res <- chech_res_to_forest(res)
  
  
  attr(res, "data.names") <- c(names(data), "All patients" )
  attr(res, "surv") <- surv
  # attr(res, "legend_name") <- cat_var
  # attr(res, "legend_value") <- levels(data[[cat_var]])
  attr(res, "group_1") <- "Effect_sur"
  # attr(res, "group_2") <- group_2
  attr(res, "time") <- sprintf("%s years", times2/12)
  attr(res, "method") <- method
  attr(res, "model") <- if(surv) "Cox" else "Crr"
  attr(res, "header_title") <- paste(attr(res, "time"), attr(res, "method"), attr(res, "model"), "model")
  attr(res, "measure") <- "sur"
  
  
  
  return(res)
  
  
  
}
.get.UM.lis <- function(data, cat_var, adj_var,surv = T, 
                        methods = c("unadj","adjus","unadj","direct" )){
  
  res1 <- .get.UM.haz(data, cat_var, adj_var,surv,method = methods[1] )
  res2 <- .get.UM.haz(data, cat_var, adj_var,surv,method = methods[2] )
  res3 <- .get.UM.sur(data, cat_var, adj_var,surv,method = methods[3] )
  res4 <- .get.UM.sur(data, cat_var, adj_var,surv,method = methods[4] )
  
  res <- list(res1, res2, res3, res4)
  
  res <- map(res, ~ slice(.x, -1))
  
  res
}


# Univariate and Multivariate Analysis by Subgroups Functions
.get.SUB.haz <- function(data, cat_var, sub_var, adj_var, surv, method){
  
  #get res all
  res_all <- 
    .get.UM.haz(data,cat_var, adj_var, surv, method) %>%
    mutate(label0 = "All patients", .before=1 )
  
  
  # get res sub
  dat_lis <- group_split(data, .data[[sub_var]])
  sub_levels <- levels(data[[sub_var]])
  adj_var <- setdiff(adj_var, c(cat_var, sub_var))
  
  res_sub <-   
    1:length(sub_levels) %>% 
    map_dfr (   ~.get.UM.haz(dat_lis[[.x]] ,cat_var, adj_var, surv, method) %>% 
                  mutate(label0 = sub_levels[.x], .before=1 ))
  
  
  return(bind_rows(res_all, res_sub))
  
}
.get.SUB.sur <- function(data, cat_var, sub_var, adj_var, surv, method){
  
  #get res all
  res_all <- 
    .get.UM.sur(data,cat_var, adj_var, surv, method) %>% 
    mutate(label0 = "All patients", .before=1 )
  
  #get res sub
  dat_lis <- group_split(data, .data[[sub_var]])
  sub_levels <- levels(data[[sub_var]])
  adj_var <- setdiff(adj_var, c(cat_var, sub_var))
  
  res_sub <-   
    1:length(sub_levels) %>% 
    map_dfr (   ~.get.UM.sur(dat_lis[[.x]] ,cat_var, adj_var, surv, method) %>% 
                  mutate(label0 = sub_levels[.x], .before=1 ))
  
  return(bind_rows(res_all, res_sub))
  
}

.get.SUB.lis1 <- function(data, cat_var, sub_var, adj_var, surv = T,
                          methods = c("unadj","adjus","unadj","direct" )){
  
  group_1 <- levels(data[[cat_var]])[1]
  group_2 <- levels(data[[cat_var]])[2]
  res5 <- .get.sub.haz(data, cat_var, sub_var, adj_var, surv, method = methods[1] ) 
  res6 <- .get.sub.haz(data, cat_var, sub_var, adj_var, surv, method = methods[2] ) 
  res7 <- .get.sub.dif(data, cat_var, sub_var, adj_var, surv, method = methods[3] ,  group_1 = group_1, group_2 = group_2 ) 
  res8 <- .get.sub.dif(data, cat_var, sub_var, adj_var, surv, method = methods[4] , group_1 = group_1, group_2 = group_2 )
  
  list(res5, res6, res7, res8)
}
.get.SUB.lis2 <- function(data, cat_var, sub_var, adj_var,surv = T, 
                          methods = c("unadj","adjus","unadj","direct" )){
  
  res1 <- .get.SUB.haz(data, cat_var, sub_var, adj_var, surv, method = methods[1])
  res2 <- .get.SUB.haz(data, cat_var, sub_var, adj_var, surv, method = methods[2])
  res3 <- .get.SUB.sur(data, cat_var, sub_var, adj_var, surv, method = methods[3])
  res4 <- .get.SUB.sur(data, cat_var, sub_var, adj_var, surv, method = methods[4])
  
  list(res1, res2, res3, res4)
  
}


# Univariate and Multivariate Analysis Functions
# Function: Restricted Cubic Spline (RCS) analysis with Cox model and bootstrap confidence intervals
# Analyzes non-linear age-sex interaction effects on hazard ratios using RCS
# Parameters:
#   data: input dataset
#   var1: categorical variable (e.g., sex)
#   var2: continuous variable for RCS (e.g., age)
#   xlim: age range for analysis
#   dead: outcome variable name
#   n: number of knots for RCS
#   co_var: covariates for adjustment
#   conf: confidence level
#   ci.boot.method: bootstrap CI method
#   R: number of bootstrap replicates
#   parallel: parallel processing method
rcs.cox1_boot <- function(data, var1, var2, xlim=c(0,80), dead = "DSS", n=3, co_var = NULL,
                          conf = 0.95 , ci.boot.method = "perc", R = 100, parallel = "multicore"){
  
  co_var <- setdiff(co_var, c(cat_var, con_var))
  
  data <- data %>% rename(dead = dead) %>%
    mutate(across(all_of(var1), ~as.numeric(.)-1)) %>%
    filter(.data[[var2]] %in% c(xlim[1]:xlim[2]))
  
  
  # Set data to environments
  pos <- 1
  envir = as.environment(pos)
  assign("ddist_", rms::datadist(data), envir = envir)
  options(datadist = "ddist_")
  
  
  rcs_var <- paste(var1, " * rcs(", var2, ",", n, ")", sep = "")
  
  if(is.null(co_var)){
    model <- cph(as.formula(paste('Surv(time, dead)',rcs_var, sep=" ~ ")), data = data, x = TRUE , y=TRUE)
  }else{
    model <- cph(as.formula(paste(paste('Surv(time, dead)', paste(co_var, collapse=" + "), sep=" ~ "),rcs_var,  sep=" + ")), data = data, x = TRUE , y=TRUE)
  }
  
  
  x_Lim <- seq(xlim[1],xlim[2],1)
  
  
  
  .bootrcsHR_cat_on_con <- function(data, idx , x , model , var1 , var2){
    form_str <- deparse(formula(model), width.cutoff = 500)
    has_vector_rcs <- "^.+ ~ .+\\s*\\*?\\s*rcs\\([^,]+, c\\(.*\\)\\).*$"
    matches_vector_rcs <- stringr::str_detect(form_str, has_vector_rcs)
    df <- data[idx,]
    mycall <- model$call
    mycall <- pryr::modify_call(mycall , list(data=quote(df)))
    if("cph" %in% class(model) | "lrm" %in% class(model)){
      myformula <- model$sformula
    } else {
      myformula <- model$formula
    }
    
    mymodel <- eval(mycall)
    coefMod <- coef(mymodel)
    
    if("cph" %in% class(model) | "lrm" %in% class(model)){
      separator <- " * "
      k <- mymodel$Design$parms[[var2]]
    } else {
      if (matches_vector_rcs) {
        matches <- stringr::str_match(form_str, "rcs\\((.*)\\)")
        rcs_content <- matches[, 2]
        split_str <- strsplit(rcs_content, ",")[[1]]
        var <- trimws(split_str[1])
        knots_str <- paste(split_str[-1], collapse = ",")
        knots <- eval(parse(text = paste("c(", knots_str, ")", sep="")))
        k <- knots
        separator <- ":"
        rcsTerm <- grep(":" , grep("rcs\\(" , attributes(mymodel$terms)$term.labels , value = TRUE) , invert = TRUE , value = TRUE)
        names(coefMod) <- gsub(rcsTerm , "" , names(coefMod) , fixed = TRUE)
      }   else {
        separator <- ":"
        # need to recreate the knot sequence for object of class coxph
        # remove the rcs part from the names of the variables in case of a class coxph model
        rcsTerm <- grep(":" , grep("rcs\\(" , attributes(model$terms)$term.labels , value = TRUE) , invert = TRUE , value = TRUE)
        names(coefMod) <- gsub(rcsTerm , "" , names(coefMod) , fixed = TRUE)
        indices <- length(grep(paste0("^", var2, "'*$"), names(coefMod)))+1
        k <- attributes(rms::rcs(df[[var2]], indices))$parms
      }
    }
    
    
    ### Get Iterative Fractions
    k_num = length(k)
    k_num_counter = length(k)
    
    fraction_list = list()
    j = 1
    while (k_num_counter >2) {
      temp_frac = (k[k_num] - k[j]) / (k[k_num]-k[k_num-1])
      temp_frac_2 = (k[k_num-1] - k[j]) / (k[k_num]-k[k_num-1])
      fraction_list = c(fraction_list,temp_frac)
      fraction_list = c(fraction_list,temp_frac_2)
      j = j + 1
      k_num_counter = k_num_counter - 1
    }
    
    ### New Variable Definition
    var_list <- c(var1, var2, paste(var1 , var2 , sep = separator),paste(var2 , var1 , sep = separator))
    
    for(i in 1:(length(k)-2)){
      var2_mod <- paste0(var2, paste(rep("'", i), collapse = ""))
      var_list <- c(var_list,
                    paste0(var2_mod),
                    paste(var1, var2_mod, sep = separator),
                    paste(var2_mod, var1, sep = separator))
    }
    
    
    myvars <- sort(intersect(var_list, names(coefMod)))
    
    mycoef <- coefMod[  myvars ]
    mycoefWhich <- sort(sapply( myvars , function(v) which( names(coefMod) %in% v )))
    
    num_ticks <- length(k)-2
    b <- mycoef[ var1 ]
    a <- NULL
    
    for (i in 0:num_ticks) {
      
      var_name <- paste0(var2, paste(rep("'", i), collapse = ""))
      
      if (var_name %in% names(mycoef)) {
        a <- c(a, mycoef[var_name])
      }
    }
    
    l <- mycoef[setdiff(setdiff(myvars, c(var1, names(a))), c(var1, names(a)))]
    
    ### Get Iterative Terms
    
    k_num = length(k)
    k_num_counter = length(k)
    term_list = list()
    j = 1
    frac_index = 1
    while (k_num_counter >2) {
      numer <- vapply(x , function(i) {
        max(i - k[j],0)^3  - (max(i - k[k_num-1],0)^3)*fraction_list[[frac_index]] + (max(i -             k[k_num],0)^3)*fraction_list[[frac_index+1]]
      } , numeric(1))
      denom <- (k[k_num] - k[1])^2
      numDem <- numer/denom
      
      term_list = c(term_list,numDem)
      
      k_num_counter = k_num_counter - 1
      frac_index = frac_index + 2
      j = j + 1
    }
    
    n <- length(term_list)
    elements_per_iteration <- length(x)
    
    subsets <- list()
    
    for (i in seq(1, n, by = elements_per_iteration)) {
      end <- min(i + elements_per_iteration - 1, n)
      subsets[[length(subsets) + 1]] <- term_list[i:end]
    }
    
    sp2 <- vapply(x , function(i) l[1]*i , numeric(1))
    
    for(i in 2:length(l)) {
      sp2 <- sp2 + l[[i]] * unlist(subsets[i-1])
    }
    
    
    HR <- unname(exp( b + sp2))
  }
  
  
  myBoot <- boot::boot(data = data, statistic = .bootrcsHR_cat_on_con,
                       x = x_Lim , model = model, var1 = var1 , var2 = var2,
                       R = R , parallel = parallel)
  
  SE <- apply(myBoot$t , 2 , sd)
  HRci <- t(vapply( seq_len(length(x_Lim)) , function(idx) {
    bci <- boot::boot.ci(boot.out = myBoot,  index = idx , type = ci.boot.method , conf = conf)
    if(ci.boot.method %in% "norm"){
      c(bci$t0 , bci$normal[2] , bci$normal[3] , SE = SE[idx])
    } else {
      c(bci$t0 , bci[[4]][4] , bci[[4]][5] , SE = SE[idx])
    }
  } , numeric(4)))
  HRci <- cbind(x_Lim , HRci)
  colnames(HRci) <- c("x" , "yhat" , "lower" , "upper" , "SE")
  rownames(HRci) <- x_Lim
  HRci <- as.data.frame(HRci)
  class(HRci) <- c("HR1" , class(HRci))
  
  
  
  ## Get P nonlinear
  res.p_nonlin.my <- function(HRci, var1){
    
    dat <- HRci
    
    # Set data to environments
    pos <- 1
    envir = as.environment(pos)
    assign("ddist_dat", rms::datadist(dat), envir = envir)
    options(datadist = "ddist_dat")
    
    fit <- Glm(yhat ~ rcs(x,3), data = dat)
    
    pdata  <- stats::anova(fit) %>% as.data.frame()
    p.value <- pdata[" Nonlinear","P"]
    p.value <- format_pvalue(p.value, digits = 3)
    if (!regex_detect(p.value, "<", fixed = TRUE)) {
      p.value <- paste0("P for nonlinear", " = ", p.value)
    } else{
      p.value <- regex_replace(p.value, "<", replacement = "", fixed = TRUE)
      p.value <- paste0("P for nonlinear", " < ", p.value)
    }
    
    if(exists("ddist_dat")){ rm("ddist_dat", inherits = TRUE, envir = envir)}
    p.string <- paste0(var1, ": ", p.value,  "\n")
    
  }
  
  p.string <- res.p_nonlin.my(HRci, var1)
  
  
  
  # Delete data from environments
  if(exists("ddist_")){
    rm("ddist_", inherits = TRUE, envir = envir)
  }
  if(exists("m_")){
    rm("m_", inherits = TRUE, envir = envir)
  }
  
  
  attr(HRci , "raw_dat") <- list(myBoot = myBoot,
                                 data = data,
                                 model = model,
                                 p.string = p.string,
                                 var1 = var1,  ## 分组变量
                                 var2 = var2, n= n, xlim = xlim, X_Lim = x_Lim,
                                 dead = dead,  co_var = co_var,
                                 conf = conf , ci.boot.method = ci.boot.method, R = R, parallel = parallel
  )
  return(HRci)
  
  
}

# Function: Restricted Cubic Spline (RCS) analysis with Poisson model and bootstrap confidence intervals
# Analyzes non-linear age-sex interaction effects on absolute mortality rates using RCS
# Parameters:
#   data: input dataset
#   var1: categorical variable (e.g., sex) 
#   var2: continuous variable for RCS (e.g., age)
#   xlim: age range for analysis
#   PA: person-years scaling factor
#   dead: outcome variable name
#   n: number of knots for RCS
#   co_var: covariates for adjustment
#   conf: confidence level
#   ci.boot.method: bootstrap CI method
#   R: number of bootstrap replicates
#   parallel: parallel processing method
rcs.poi_boot <- function(data, var1, var2, xlim=c(0,80), PA=12*1000, dead = "DSS", n=3, co_var = NULL,
                         conf = 0.95 , ci.boot.method = "perc", R = 100, parallel = "multicore"){
  
  
  co_var <- setdiff(co_var, c(cat_var, con_var))
  
  data <- data %>% rename(x = var2, dead = dead) %>% filter(x %in% c(xlim[1]:xlim[2]))
  
  # Set data to environments
  pos <- 1
  envir = as.environment(pos)
  assign("ddist_", rms::datadist(data), envir = envir)
  options(datadist = "ddist_")
  
  
  
  rcs_var <- paste("rcs(", "x", ",", n, ")", sep = "")
  
  if(is.null(co_var)){
    model <- Glm(as.formula(paste0("dead ~ offset(log(time/", PA, "))", "+",  rcs_var)), data = data, family=poisson)
  }else{
    model <-  Glm(as.formula(paste(paste0("dead ~ offset(log(time/", PA, "))", "+",  rcs_var), paste(co_var, collapse=" + "), sep =  "+")), data = data, family=poisson)
  }
  
  x_Lim <- seq(xlim[1],xlim[2],1)
  
  
  
  .bootPY_group <- function(data, idx, x_Lim = x_Lim, var1 = var1, model= model){
    
    
    if(is.null(var1)){
      df <- data[idx, ]
      mycall <- model$call
      mycall <- pryr::modify_call(mycall , list(data=quote(df)))
      mymodel <- eval(mycall)
      PY <- rms::Predict(mymodel, x = x_Lim, fun=exp, ref.zero = F, offset=list(time=PA))%>% pull(yhat)
      PY
    }else{
      if(!is.factor(data[[var1]])){stop("var1 must be a factor")}
      
      df <- data[idx, ]
      df_lis <- split(df, df[[var1]])
      PY_df <- map_dfr(df_lis, function(df){
        mycall <- model$call
        mycall <- pryr::modify_call(mycall , list(data=quote(df)))
        mymodel <- eval(mycall)
        
        PY_df<-rms::Predict(mymodel, x = x_Lim, fun=exp, ref.zero = F, offset=list(time=PA)) %>% as.data.frame() %>%  select(x, yhat)
        PY_df })
      
      PY <- PY_df %>% pull(yhat)
      PY
    }
    
  }
  
  # .bootPY_group(data, idx, x_Lim ,var1,model)
  
  
  myBoot <- boot::boot(data = data, statistic = .bootPY_group,
                       x_Lim = x_Lim, var1 = var1, model = model,
                       R = R , parallel = parallel)
  
  
  
  if(is.null(var1)){
    SE <- apply(myBoot$t , 2 , sd)
    LINci <- t(vapply( seq_len(length(x_Lim)) , function(idx) {
      bci <- boot::boot.ci(boot.out = myBoot,  index = idx , type = ci.boot.method , conf = conf)
      if(ci.boot.method %in% "norm"){
        c(bci$t0 , bci$normal[2] , bci$normal[3] , SE = SE[idx])
      } else {
        c(bci$t0 , bci[[4]][4] , bci[[4]][5] , SE = SE[idx])
      }
    } , numeric(4)))
    
    LINci <- cbind(x_Lim , LINci)
    colnames(LINci) <- c("x" , "yhat" , "lower" , "upper" , "SE")
    rownames(LINci) <- x_Lim
    LINci <- as.data.frame(LINci) #%>% mutate(lower = if_else(lower<0, 0, lower))
    
  }else{
    
    myBoot$t[is.na(myBoot$t)] <- 0  
    SE <- apply(myBoot$t , 2 , sd)
    LINci <- t(vapply( seq_len(length(x_Lim)*length(levels(data[[var1]]))) , function(idx) {
      bci <- boot::boot.ci(boot.out = myBoot,  index = idx , type = ci.boot.method , conf = conf)
      if(ci.boot.method %in% "norm"){
        c(bci$t0 , bci$normal[2] , bci$normal[3] , SE = SE[idx])
      } else {
        c(bci$t0 , bci[[4]][4] , bci[[4]][5] , SE = SE[idx])
      }
    } , numeric(4)))
    LINci <- cbind(x_Lim , LINci)
    colnames(LINci) <- c("x" , "yhat" , "lower" , "upper" , "SE")
    rownames(LINci) <- rep(x_Lim, times = length(levels(data[[var1]])))
    LINci <- as.data.frame(LINci) %>% mutate(group = rep(levels(data[[var1]]), each = length(x_Lim)))
  }
  
  
  ## Get P nonlinear
  res.p_nonlin <- function(data, model, var1){
    if(is.null(var1)){
      
      pdata  <- stats::anova(model) %>% as.data.frame()
      p.value <- pdata[" Nonlinear","P"]
      p.value <- format_pvalue(p.value, digits = 3)
      if (!regex_detect(p.value, "<", fixed = TRUE)) {
        p.value <- paste0("P for total nonlinear", " = ", p.value)
      } else{
        p.value <- regex_replace(p.value, "<", replacement = "", fixed = TRUE)
        p.value <- paste0("P for total nonlinear", " < ", p.value)
      }
      p.string <- paste0( p.value,  "\n")
    }else{
      df_lis <- split(data, data[[var1]])
      P_lis <- map(df_lis, function(df){
        
        pos <- 1
        envir = as.environment(pos)
        assign("ddist_df", rms::datadist(df), envir = envir)
        options(datadist = "ddist_df")
        
        
        mycall <- model$call
        mycall <- pryr::modify_call(mycall , list(data=quote(df)))
        mymodel <- eval(mycall)
        pdata  <- stats::anova(mymodel) %>% as.data.frame()
        p.value <- pdata[" Nonlinear","P"]
        p.value <- format_pvalue(p.value, digits = 3)
        
        if (!regex_detect(p.value, "<", fixed = TRUE)) {
          p.value <- paste0("P for nonlinear", " = ", p.value)
        } else{
          p.value <- regex_replace(p.value, "<", replacement = "", fixed = TRUE)
          p.value <- paste0("P for nonlinear", " < ", p.value)
        }
        
        if(exists("ddist_df")){ rm("ddist_df", inherits = TRUE, envir = envir)}
        p.string <- paste0(unique(df[[var1]]),": ", p.value,  "\n")
      })
      
      p.string <- do.call(paste0, P_lis)
      
    }
    
    
  }
  
  p.string <-  res.p_nonlin(data, model, var1)
  
  
  
  # Delete data from environments
  if(exists("ddist_")){rm("ddist_", inherits = TRUE, envir = envir)}
  

  attr(LINci , "raw_dat") <- list(myBoot = myBoot,
                                  data = data,
                                  model = model,
                                  p.string = p.string,
                                  var1 = var1,  
                                  var2 = var2, n    = n,xlim = xlim, X_Lim = x_Lim, PA   = PA,
                                  dead = dead,
                                  co_var = co_var,
                                  conf = conf , ci.boot.method = ci.boot.method, R = R, parallel = parallel
  )
  return(LINci)
  
}


### Visualization Functions

.plot.obj <- function(obj, color = lancet_palette,
                      xlim = c(0,240),xbre = seq(0,240,24),
                      ylim = NULL, ybre = NULL,
                      conf_int = T, risk_table = F){
  
  xexp <- 0.02; yexp <- 0.02
  xlab <- "Time since diagnosis (month)" 
  
  
  
  
  # function
  .plot.sur <- function(obj,color = lancet_palette, conf_int = T, risk_table = F){
    
    # get max_t & x_breaks & use_boot parameters 
    { 
      data <- obj$data
      if( max(data$time) > 200 ) {
        x_interval <- 24
      } else{
        x_interval <- 12
      }
      max_t <- floor( max(data$time)/x_interval ) * x_interval
      x_breaks <- seq(0, max_t, x_interval)
      
      if( !is.null(attr(obj, "use_boot")) ){
        use_boot <- attr(obj, "use_boot")
      } else {
        use_boot <- if( "boot_adj" %in% names(obj) ) TRUE else FALSE
      }
      
    }
    
    # plot
    plot(obj, conf_int = conf_int, use_boot = use_boot,
         max_t = max_t, 
         x_breaks = x_breaks,
         steps = F,
         custom_colors = color,
         conf_int_alpha = 0.2,
         gg_theme = km_theme,
         risk_table = risk_table,risk_table_stratify=T, risk_table_ylab = NULL,
         legend.title = "group", legend.position = "bottom") 
    
    
  }

  .plot.cif <- function(obj,color = lancet_palette, conf_int = T){
    
    { 
      data <- obj$data
      if( max(data$time) > 200 ) {
        x_interval <- 24
      } else{
        x_interval <- 12
      }
      max_t <- floor( max(data$time)/x_interval ) * x_interval
      x_breaks <- seq(0, max_t, x_interval)
      
      if( !is.null(attr(obj, "use_boot")) ){
        use_boot <- attr(obj, "use_boot")
      } else {
        use_boot <- if( "boot_adj" %in% names(obj) ) TRUE else FALSE
      }
      
    }
    
    # plot
    plot(obj, conf_int = conf_int, use_boot = use_boot,
         # max_t = max_t, x_breaks = x_breaks,
         steps = F,
         custom_colors = color,
         conf_int_alpha = 0.2,
         gg_theme = km_theme,
         risk_table = risk_table,risk_table_stratify=T, risk_table_ylab = NULL,
         legend.title = "group", legend.position = "bottom") +
      scale_x_continuous(limits = c(0, max_t), breaks = x_breaks, expand = c(0.02,0.02))
    
    
    
  }
  
  .fmt.plot <- function(p, 
                        xlim = NULL, xbre = NULL, xexp = 0.02,
                        ylim = NULL, ybre = NULL, yexp = 0.02,
                        conf_int_bound =T ) {
    
  
    if (!is.null(xlim)) {
      p <- p + scale_x_continuous(limits = xlim, breaks = xbre, expand = expansion(mult = c(xexp, xexp)))
    } 
    
    if (!is.null(ylim)) {
      p <- p + scale_y_continuous(limits = ylim, breaks = ybre, expand = expansion(mult = c(yexp, yexp)))
    } 
    
    
    if(   !is.null(ylim) & isTRUE(conf_int_bound) & ("ci_lower" %in% names(p$data))   ){
      
      p$data <- 
        p$data %>% 
        mutate(ci_lower = if_else(ci_lower < ylim[1], ylim[1], ci_lower ),
               ci_upper = if_else(ci_upper > ylim[2], ylim[2], ci_upper ) )
    }
    
    
    return(p)
  }
  
  
  # plot
  if( class(obj2) %in% "adjustedsurv" ){
    p <-  .plot.sur(obj, color, conf_int, risk_table)
  } else {
    p <-  .plot.cif(obj, color, conf_int)
  }
  
  
  p <- .fmt.plot(p, xlim, xbre, xexp, ylim, ybre, yexp, conf_int_bound =T)
  
  p <- p+ labs(x = xlab)
  
  return(p)
}
.plot.dif <- function(obj, color = lancet_palette[1],
                      xlim = c(0,240),xbre = seq(0,240,24),
                      ylim = NULL, ybre = NULL,
                      group_1=NULL, group_2=NULL){
  
  conf_int=T; conf_level=0.95; use_boot = ifelse("boot_adj" %in% names(obj), TRUE, FALSE)
  if(is.null(xbre)) xbre <- waiver()
  if(is.null(ybre)) ybre <- waiver()
  xexp = 0.02; yexp = 0.02
  
  xlab <- "Time since diagnosis (month)"
  ylab <-  if( obj$method %in% c("km","aalen_johansen") )  "Survival Difference" else  "Adjusted Survival Difference"
  
  
  # max_t=240
  
  # function
  .fmt.plot <- function(p, 
                        xlim = NULL, xbre = NULL, xexp = 0.02,
                        ylim = NULL, ybre = NULL, yexp = 0.02,
                        conf_int_bound =T ) {
    
   
    if (!is.null(xlim)) {
      p <- p + scale_x_continuous(limits = xlim, breaks = xbre, expand = expansion(mult = c(xexp, xexp)))
    } 
    
  
    if (!is.null(ylim)) {
      p <- p + scale_y_continuous(limits = ylim, breaks = ybre, expand = expansion(mult = c(yexp, yexp)))
    } 
    
    
    
    if(   !is.null(ylim) & isTRUE(conf_int_bound) & ("ci_lower" %in% names(p$data))   ){
      
      p$data <- 
        p$data %>% 
        mutate(ci_lower = if_else(ci_lower < ylim[1], ylim[1], ci_lower ),
               ci_upper = if_else(ci_upper > ylim[2], ylim[2], ci_upper ) )
    }
    
    
    return(p)
  }
  
  
  
  p <- plot_curve_diff(obj, 
                       group_1=group_1, group_2=group_2,
                       conf_int=conf_int, conf_level=conf_level, use_boot=use_boot,
                       type="lines", color=color, conf_int_alpha=0.2, line_at_ref_color = "red",
                       gg_theme= km_theme) 
  
  p <- .fmt.plot(p, xlim, xbre, xexp, ylim, ybre, yexp, conf_int_bound =T)
  
  
  p <- p+ labs(x = xlab, y = ylab)
  
  return(p)
  
}


.plot.forest_for.curve <- function(dat_lis,
                                   xlim = NULL, ticks_at = NULL,ticks_digits = NULL, 
                                   core_size = c(2,2)){
  
  
  
  if(  "haz" %in%  attr(dat_lis[[1]], "measure")  ) {
    label_list = list(label = "..Groups..", 
                      eve1 = "Event/total",
                      effect1 = "HR (95%CI)",
                      Effect_sur2 = "Survival probability",
                      effect2 = "Survival difference")
  } else {
    label_list = list(label = "..Groups..", 
                      eve1 = "Event/total",
                      Effect_sur1 = "Survival probability",
                      effect1 = "Survival difference")
  }
  
  
  
  
  
  .plot.forest(dat_lis,xlim = xlim,ticks_at = ticks_at,
               ticks_digits = ticks_digits,
               core_size = core_size,
               fill_col ="pal_div[[3]][7:10]", 
               type = "h",
               forest_position = "before",
               show.sur = F,
               summary_vars = c("label", "eve1"), #"time"
               label_list = label_list
  ) %>% add_fotest_color_KM %>% as_ggplot
  
} 

add_fotest_color_KM <- function(p, fill_alpha = 0.4){
  
  row_ranges <- 10
  fill_colors <- ggsci::pal_lancet("lanonc", alpha = fill_alpha)(9)
  
  for (i in seq_len(row_ranges)) {
    
    p <- edit_plot(p, row = i, which = "background", gp = gpar(fill = fill_colors[i]))
  }
  
  return(p)
  
}


.plt.for <- function(data_list, display = c("h","v","c"), core_size = c(2, 1.5)){
  
  if("label0" %in% names(data_list[[1]]) ){
    summary_vars <- c("label0","label", "eve12") 
  } else {
    # summary_vars <- if("eve1_1" %in% names(data_list[[1]]))  c("label", "eve12", "eve1_1", "eve1_2" ) else c("label", "eve12")
    summary_vars <- c("label", "eve12")
    
  }
  
  
  if(display == "c"){
    p <- 
      .plot.forest(data_list[c(2,4,1,3)],
                   # xlim = c(0,4),
                   # ticks_at = c(0,1,2,4),
                   ticks_digits = NULL,
                   core_size = core_size,
                   fill_col ="pal_div[[5]][3:9]",
                   type = c("h"),
                   forest_position = "before",
                   show.sur = F,
                   summary_vars = summary_vars,
                   label_list = list(label = "Characteristics", 
                                     num1 = "Number(%)",
                                     eve1 = "event/total",
                                     eve12 = "DSS/OC/total")) %>% as_ggplot()
  } else {
    p1 <- 
      .plot.forest(data_list[c(2,4)],
                   # xlim = c(0,4),
                   # ticks_at = c(0,1,2,4),
                   ticks_digits = NULL,
                   core_size = core_size,
                   fill_col ="pal_div[[5]][3:9]",
                   type = c("h"),
                   forest_position = "before",
                   show.sur = F,
                   summary_vars = summary_vars,
                   label_list = list(label = "Characteristics", 
                                     num1 = "Number(%)",
                                     eve1 = "event/total",
                                     eve12 = "DSS/OC/total")) %>% as_ggplot()
    
    p2 <- 
      .plot.forest(data_list[c(1,3)],
                   # xlim = c(0,4),
                   # ticks_at = c(0,1,2,4),
                   ticks_digits = NULL,
                   core_size = core_size,
                   fill_col ="pal_div[[5]][3:9]",
                   type = c("h"),
                   forest_position = "before",
                   show.sur = F,
                   summary_vars = summary_vars,
                   label_list = list(label = "Characteristics", 
                                     num1 = "Number(%)",
                                     eve1 = "event/total",
                                     eve12 = "DSS/OC/total")) %>% as_ggplot()
    
    p <- if(display=="h") p1|p2 else p1/p2
  }
  
  
  return(p)
  
  
}

.plot.forest <- function(data_list, 
                         xlim = NULL,
                         ticks_at = NULL,
                         ticks_digits = NULL,
                         core_size = c(4,3),
                         fill_col ="pal_div[[3]][7:10]", 
                         type = c("h", "v", "i","n"),
                         forest_position = "before",
                         show.sur = F,
                         summary_vars = c("label", "eve1", "time"),
                         label_list = list(label = "Characteristics", 
                                           num1 = "Number(%)",
                                           eve1 = "event/total",
                                           eve12 = "DSS/OC/total")
                         ){
  
  
  
  
  
  # summary_vars = c("label", "eve1", "time")  #"label", "num1", "eve1", "eve12"
  
  if(is.null(ticks_digits)) ticks_digits = map_vec(data_list, function(d) if( "haz" %in% attr(d, "measure") ) {0} else {1})
  nudge_y = if(show.sur) 0.3 else 0
  core = list(padding = unit(core_size, "mm"))
  
  
  data_list[[1]] <- data_list[[1]] %>% mutate(label = str_sub(label, 1, 16)) 
  
  
  
  
  # get forest_vars
  if(show.sur){
    forest_vars = c("effect_two") 
  }else{
    if( any(map_vec(data_list, ~ !is.null( attr(.,"time"))))   ){
      index <- which( map_vec(data_list, ~ !is.null( attr(.,"time"))) )[1]
      forest_vars <- c( attr(data_list[[index]], "group_1"),attr(data_list[[index]], "group_2"), "effect") 
    } else {
      forest_vars = c("effect") 
    }
  }
  
  # get ref_line
  if(show.sur){
    ref_line <- map_vec(data_list, function(d) if( attr(d, "model") == "Cox" ) {1} else {0})
  } else {
    ref_line <- map_vec(data_list, function(d) if( "haz" %in% attr(d, "measure") ) {1} else {0})
  }
  
  # get col_list
  col_list_length <-  map_vec(data_list, function(d){ length( forest_vars[ forest_vars %in% names(d) ] ) + 1 })   
  .get_col_list <- function(start_col, col_list_length) {
    
    parts_list <- vector("list", length(col_list_length))
    
    current_start <- start_col  
    
    for (i in seq_along(col_list_length)) {
      length <- col_list_length[i]  
      current_end <- current_start + length - 1  
      
     
      parts_list[[i]] <- current_start:current_end
      
      
      current_start <- current_end + 1
    }
    
    return(parts_list)
  }
  col_list <- .get_col_list(length(summary_vars)+1, col_list_length)
  
  
  
  
  # function
  .get_summary_forest_data <- function(data_list,summary_vars,forest_vars,forest_position){
    
    .get_summary_data <- function(data, summary_vars) {
      
      if("No. of event/total" %in% summary_vars) {
        data[summary_vars] %>% rename(`event/total` = "No. of event/total")
      } else {
        data[summary_vars]
      }
      
      
    }
    .get_forest_data  <- function(data_list, index, forest_vars, forest_position) {
      dt <- data_list[[index]]
      
      forest_vars <- forest_vars[ forest_vars %in% names(dt) ] 
      
      vars_new_names <- paste0(forest_vars, index)
      forest_name <- paste("......forest", index, "......", sep = "")
      
      if(forest_position == "before"){
        forest_position <- grep("effect", forest_vars) 
      } else {
        forest_position <- grep("effect", forest_vars) + 1 
      }
      
      
      
      
      # forest_position <- 1
      
      
      
      dt_forest <- 
        dt %>%
        dplyr::select(all_of(forest_vars)) %>%
        setNames(vars_new_names) %>%
        mutate(across(everything(), ~replace_na(., ""))) %>%
        
        add_column(!!forest_name := "", .before = forest_position)
      
      return(dt_forest)
    }
    
    # get summary data
    dt_sum <- .get_summary_data(data_list[[1]], summary_vars)
    # get forest data 
    dt_forest <- map_dfc(1:length(data_list), ~ .get_forest_data(data_list, .x, forest_vars, forest_position))
    # get res
    res <- cbind(dt_sum, dt_forest)
    
    return(res)
  }
  .get.ci_list <- function(data_list, show.sur){
    
    if(show.sur && !is.null(attr(data_list[[1]], "group_1")) ){
      
      group_1 <- attr(data_list[[1]], "group_1")  
      group_2 <- attr(data_list[[1]], "group_2")
      estimate_1 <- paste0("estimate", "_", group_1)
      estimate_2 <- paste0("estimate", "_", group_2)
      conf.low_1 <- paste0("conf.low", "_", group_1)
      conf.low_2 <- paste0("conf.low", "_", group_2)
      conf.high_1 <- paste0("conf.high", "_", group_1)
      conf.high_2 <- paste0("conf.high", "_", group_2)
      
      est1 <- lapply(data_list, function(d) d[[estimate_1]])
      est2 <- lapply(data_list, function(d) d[[estimate_2]])
      lower1 <- lapply(data_list, function(d) d[[conf.low_1]])
      lower2 <- lapply(data_list, function(d) d[[conf.low_2]])
      upper1 <- lapply(data_list, function(d) d[[conf.high_1]])
      upper2 <- lapply(data_list, function(d) d[[conf.high_2]])
      
      list( est = c(est1, est2 ),
            lower= c(lower1, lower2),
            upper = c(upper1, upper2) )
      
    } else {
      
      list(est =   lapply(data_list, function(d) d$estimate),
           lower = lapply(data_list, function(d) d$conf.low),
           upper = lapply(data_list, function(d) d$conf.high) )
      
    }
    
    
    
    
  }
  .plot_forest <- function(dt, data_list, ci_list, 
                           xlim, ticks_at, ref_line,ticks_digits, nudge_y, core, 
                           fill_col, type 
  ){
    
    
    .get_forest_plot <- function(dt, ci_list, ci_column, xlim, ticks_at,ref_line,ticks_digits,nudge_y, core){
      
    
      tm <- forest_theme(base_size = 10,
                         # refline_lty = "solid",
                         ci_pch = c(16),
                         ci_col = c("#00468BFF"),
                         footnote_gp = gpar(col = "blue"),
                         # legend_name = attr(dt1, "legend_name"),
                         # legend_value=  attr(dt1, "legend_value"),
                         # vertline_lty = c("dashed", "dotted"),
                         # vertline_col = c("#d6604d", "#bababa"),
                         core = core,
                         ci_alpha = 0.8,
                         ci_lty = 1,
                         ci_lwd = 1.5,
                         ci_Theight = 0.2,
                         refline_col = "red",
                         arrow_type = "closed",
                         footnote_cex = 0.6,
                         footnote_fontface = "italic",
                         footnote_col = "blue")
      
      
      
      
      p <- forest(dt,
                  est = ci_list$est,
                  lower = ci_list$lower, 
                  upper = ci_list$upper,
                  ci_column = ci_column,
                  arrow_lab = c("Low risk", "High risk"),
                  ref_line = ref_line,
                  ticks_digits = ticks_digits,
                  xlim = xlim,
                  ticks_at = ticks_at,
                  x_trans = "none",
                  nudge_y = nudge_y,
                  theme = tm)
      
      
      return(p)
    }
    .add_forest_border <- function(p, Num_col,col_list, Num_forest, header_title, var_row.index){
      
      
      p <- edit_plot(p, row = var_row.index, col = 1, gp = gpar(fontface = "bold"))
      
      
      # divide_columns <- function(total_cols, N_data) {
      #   
      #         #   cols_per_part <- ceiling((total_cols - 2) / N_data)
      #   
      #   parts_list <- vector("list", N_data)
      #   
      #   for (i in 1:N_data) {
      #          #     start_index <- 3 + (i - 1) * cols_per_part
      #     end_index <- min(start_index + cols_per_part - 1, total_cols)
      #     
      #    
      #     parts_list[[i]] <- start_index:end_index
      #   }
      #   
      #   return(parts_list)
      # }
      # col_list <- divide_columns(Num_col, Num_forest)
      p <- insert_text(p, text =  header_title[[1]],
                       part = "header",
                       col = col_list[[1]],
                       gp = gpar(fontface = "bold"))
      
           if (Num_forest > 1) {
                for (i in 2:length(col_list)) {
          p <- p %>% 
            forestploter:: add_text(text = header_title[[i]],
                                    part = "header",
                                    row = 1,
                                    col = col_list[[i]],
                                    gp = gpar(fontface = "bold"))
          
        }
      }
      
      
          for (i in 1:Num_forest) {
        p <- p %>%
          add_border(part = "header", row = 1, col = col_list[[i]][2], gp = gpar(lwd = 1.2)) %>%
          add_border(part = "body", col = col_list[[i]][1], where = "left", gp = gpar(lwd = 1, lty = 4)) %>%
          add_border(part = "header", col = col_list[[i]][1], where = "left", gp = gpar(lwd = 1, lty = 4))
      }
      
          p <- p %>%
        add_border(part = "header", row = c(0, 2), gp = gpar(lwd = 1.5)) %>% 
        add_border(part = "header", row = length(p$rownames) + 1, gp = gpar(lwd = 1.5)) %>%
        add_border(part = "body", col = c(0, Num_col), where = "right", gp = gpar(lwd = 1.5)) %>%
        add_border(part = "header", col = c(0, Num_col), where = "right", gp = gpar(lwd = 1.5))
      
      return(p)
    }
    .add_fotest_color <- function(p, fill_col ="pal_div[[5]][3:9]", 
                                  type = c("h", "v", "i","n"),
                                  col_list, Num_forest, var_row.index,
                                  head = F){
      
      
      N_data <-   Num_forest
      
      
      add_fotest_color_horizontal <- function(p, fill_col, var_row.index){
        
        row_ranges <- var_row.index
        
        fill_col <- colorRampPalette(fill_col)(100) %>% rev()
        
        fill_colors <- fill_col[seq(5,95, length.out = length(row_ranges))]
        
        for (i in seq_along(row_ranges)) {
          if (i < length(row_ranges)) {
            row_start <- row_ranges[i]
            row_end <- row_ranges[i + 1] - 1
          } else {
            row_start <- row_ranges[i]
            row_end <- 100 # Assuming you want to go to the last row for the last range
          }
          p <- edit_plot(p, row = row_start:row_end, which = "background", gp = gpar(fill = fill_colors[i]))
        }
        return(p)
      }
      add_fotest_color_vertical <- function(p, fill_col, N_data, col_list){
        # N_data <- attr(p, "N_data")
        # col_list <-attr(p, "col_list")
        
        fill_col <- colorRampPalette(fill_col)(100) %>% rev()
        fill_colors <- fill_col[seq(5,95, length.out = N_data+1)]
        
        p <- edit_plot(p,col = 1:c(col_list[[1]][1]-1), which = "background", gp = gpar(fill = fill_colors[1]))
        
        for (i in seq_along(col_list)) {
               cols_indices <- col_list[[i]]
          p <- edit_plot(p, col = cols_indices, which = "background", gp = gpar(fill = fill_colors[i+1]))
        }
        p
        
      }
      add_fotest_color_interval <- function(p, fill_col, N_data, col_list){
        
        # N_data <- attr(p, "N_data")
        # col_list <- attr(p, "col_list")
        
        fill_col <- colorRampPalette(fill_col)(100) %>% rev()
        fill_colors <- fill_col[seq(5,95, length.out = N_data+1)]
        
        
        p <- edit_plot(p, row = seq(1,100,2),col = 1:c(col_list[[1]][1]-1), which = "background", gp = gpar(fill = fill_colors[1]))
        
        for (i in seq_along(col_list)) {
          cols_indices <- col_list[[i]]
          
       
          p <- edit_plot(p, row = seq(1, 100, 2), col = cols_indices, which = "background", gp = gpar(fill = fill_colors[i+1]))
        }
        p
      }
      Brewer_color_selction <- function(fill_col) {
        library(RColorBrewer)
        library(dplyr)
        library(purrr)
        
        Brewer_color_extract <- function(x){
          max_colors <- brewer.pal.info[x, "maxcolors"]
          brewer.pal(max_colors, x) 
        }
        
    
        pal_seq_names <- brewer.pal.info[] %>% filter(category == "seq") %>% row.names() %>% rev()
        pal_div_names <- brewer.pal.info[] %>% filter(category == "div") %>% row.names() %>% rev()
        pal_qua_names <- brewer.pal.info[] %>% filter(category == "qual") %>% row.names() %>% rev()
        
    
        pal_seq <- pal_seq_names %>% map(Brewer_color_extract) %>% set_names(pal_seq_names)
        pal_div <- pal_div_names %>% map(Brewer_color_extract) %>% set_names(pal_div_names)
        pal_qua <- pal_qua_names %>% map(Brewer_color_extract) %>% set_names(pal_qua_names)
        
       
        selected_color <- eval(parse(text = fill_col))
        
        print(selected_color %>% prismatic::color())
        
        return(selected_color )
        
      }
      
      if(head){ p <-  edit_plot(p, row = -1:3, part ="header", which = "background", gp = gpar(fill = "grey"))}
      type  <- match.arg(type)
      if( is.null(fill_col) ){ 
        fill_col <- colorRampPalette(RColorBrewer::brewer.pal(3, "RdYlBu"))(100) %>% rev() 
      } else {
        fill_col <- Brewer_color_selction(fill_col) 
      }
      
      switch(type,
             "h" = add_fotest_color_horizontal(p, fill_col, var_row.index),
             "v" = add_fotest_color_vertical(p, fill_col, N_data, col_list),
             "i" = add_fotest_color_interval(p, fill_col, N_data, col_list),
             "n" = p
      )
    }
    
    
    # get forest parameters
    Num_col <- ncol(dt)
    ci_column <- grep("forest", names(dt))
    Num_forest <- length(ci_column)
    
    header_title <- lapply(data_list, function(d) attr(d, "header_title"))
    var_row.index <- which(data_list[[1]]$label %in% attr(data_list[[1]], "data.names"))
    
    # get and fmt plot
    for (var in names(dt)) {
      label <- attr(dt[[var]], "label")  
      if (!is.null(label) && label != "") {  
        names(dt)[names(dt) == var] <- label 
      }
    }
    
    p <- 
      .get_forest_plot(dt, ci_list, ci_column, xlim, ticks_at, ref_line,ticks_digits, nudge_y, core) %>% 
      .add_forest_border(Num_col,col_list, Num_forest, header_title, var_row.index) %>% 
      .add_fotest_color(fill_col, type, col_list, Num_forest, var_row.index)
    
  }
  
  # get plotdata
  dt <- .get_summary_forest_data(data_list, summary_vars, forest_vars, forest_position)
  
  # 修改dt 的label 
  .set_labels <- function(data, label_list) {
    for (var in names(label_list)) {
      if (var %in% names(data)) {
        attr(data[[var]], "label") <- label_list[[var]]
        print(paste(var, "set to:", label_list[[var]]))
      }
    }
    return(data)
  }
  dt <- .set_labels(dt, label_list)
  
  # get ci_list  
  ci_list <- .get.ci_list(data_list, show.sur)
  
  # plot
  p <- .plot_forest(dt, data_list, ci_list, 
                    xlim, ticks_at, ref_line, ticks_digits, nudge_y, core, 
                    fill_col, type)
  
  
  return(p)
}

.insert.plot <- function(p, obj, pos = c(0.1,0.1)){
  # p <-  .plot.km(dat[[1]], "Sur", c("Age", "Sex"))
  # p1 <- .plot.fr(dat[[1]], "Sur",c("Age", "Sex"))
  # tb <- tibble(x = c(0,1), y = c(2,2) )
  # class(p); class(p1);class(tb)
  
  
  if("data.frame" %in% class(obj) ){
    p + 
      geom_table_npc( data = tibble(x = pos[1], y = pos[2], tb = list(obj) ),
                      aes(npcx = x, npcy =y, label = tb )) 
  } else if("ggplot" %in% class(obj) ){
    p + 
      geom_plot_npc(data = tibble(x = pos[1], y = pos[2], plot = list(obj) ),
                    aes(npcx = x, npcy =y, label = plot ))
  } else if("grob" %in% class(obj) ) {
    p + 
      geom_grob_npc(data = tibble(x = pos[1], y = pos[2], grob = list(obj) ),
                    aes(npcx = x, npcy =y, label = grob ))
  }
  
} 


res.cox1_as_rcs <- function(res, boot_curves = F, my_conf = T,conf.lim= c(0.15,0.9),
                            lin_color=lancet_palette[1], ylim= c(0,10),
                            histlimit = c(0,5), his_color = lancet_palette[3]){
  
  
  raw_dat <- attr(res,"raw_dat")
  data <- raw_dat$data
  var1 <- raw_dat$var1
  xlab <- var2 <- raw_dat$var2
  co_var <- raw_dat$co_var
  xlim <- raw_dat$xlim
  
  
  yexpand = c(0.01,0.01)
  xexpand = c(0.02,0.02)
  # legend.pos = c(0.2,0.8)
  pvalue.position = c(0.3, 0.95); p.string <- attr(res,"raw_dat")$p.string
  
  
  sec_scale <- c(data %>% count(.data[[var2]]) %>% pull(n) %>% max)/histlimit[2]
  
  
  if(is.null(co_var)){
    ylab <-  sprintf("Unadjusted HR of %s", var1)
  }else{
    ylab <-  sprintf("Adjusted HR of %s", var1)
  }
  
  his_color = lancet_palette[3]
  
  
  
  ## boot curves
  plotdata1 <-
    attr(res,"raw_dat")$myBoot$t %>% t() %>%  as.data.frame() %>% mutate(x = res$x, .before = 1) %>%
    pivot_longer(cols = -1 , names_to = "boot", values_to = "yhat") %>%  arrange(boot)
  
  ## observed curves
  if(isTRUE(my_conf)){
    
    plotdata2 <- plotdata1 %>%
      group_by(x) %>%
      dplyr::summarize(lower = quantile(yhat, probs = conf.lim[1], na.rm = TRUE),
                       upper = quantile(yhat, probs = conf.lim[2], na.rm = TRUE),
                       # SE    = sd(yhat, na.rm = TRUE) / sqrt(n()),
                       # yhat = mean(yhat, na.rm = TRUE),
                       yhat = median(yhat, na.rm = TRUE)
      ) %>%
      mutate(upper = if_else(upper > ylim[2], ylim[2], upper))
    
  }else{
    
    plotdata2 <- res %>% mutate(upper = if_else(upper > ylim[2], ylim[2], upper))
  }
  
  
  if(isTRUE(boot_curves)){
    plot <-
      ggplot(plotdata1,aes(x=x, y=yhat)) +
      # geom_line(aes(group=boot), color="grey",size=0.01,  alpha=0.8) +
      geom_line(aes(group=boot), color=lin_color, size=0.001,  alpha=0.03) +
      geom_line(data = plotdata2, aes(x=x, y=yhat),color = lin_color)+
      geom_ribbon(data = plotdata2, aes(ymin = lower, ymax = upper), fill=lin_color, alpha = 0.3)
    
  }else{
    plot <-
      ggplot(plotdata2,aes(x=x, y=yhat)) +
      geom_line(color = lin_color)+
      geom_ribbon(aes(ymin = lower, ymax = upper), fill=lin_color, alpha = 0.3)
    
  }
  plot <- plot+
    geom_histogram(data = data,
                   aes(.data[[var2]], y = scales::rescale(after_stat(count),histlimit)), fill = his_color, col = his_color,
                   binwidth = 1, alpha = 0.1, position = "stack")
  
  
  plot <- plot +
    km_theme + #theme(legend.position = legend.pos)+
    geom_hline(yintercept = 1, colour =  "black", linetype = 2, size = 1) +
    labs(x = xlab, y = ylab)+
    scale_y_continuous(limits = ylim, sec.axis = sec_axis(~.*sec_scale, name = "Count (n)"), expand = yexpand) +
    scale_x_continuous(limits = xlim, expand = xexpand)
  
  
  ## show p value
  px <-  min(xlim) + (max(xlim) - min(xlim)) * pvalue.position[1]
  py <-  min(ylim) + (max(ylim) - min(ylim)) * pvalue.position[2]
  
  plot <- plot + draw_label(p.string,
                            size = 12,
                            x = px,
                            y = py,
                            hjust = 0,
                            vjust = 1)
  
  
  attr(plot,"plot_dat") <- list(data = data, plotdata1 = plotdata1, plotdata2 = plotdata2)
  attr(plot,"raw_dat") <- attr(res,"raw_dat")
  
  
  
  plot
  
}


res.poi_as_rcs <- function(res, boot_curves = F,my_conf = T,conf.lim= c(0.15,0.9),
                           ylim= c(0,10), yexpand = c(0.01,0.01), histlimit = c(0,5)){
  
  
  raw_dat <- attr(res,"raw_dat")
  data <- raw_dat$model$data
  var1 <- raw_dat$var1
  xlab <- var2 <- raw_dat$var2
  co_var <- raw_dat$co_var
  PA <- raw_dat$PA
  xlim <- raw_dat$xlim
  
  
  yexpand = yexpand
  xexpand = c(0.02,0.02)
  legend.pos = c(0.2,0.8)
  pvalue.position = c(0.3, 0.95); p.string <- attr(res,"raw_dat")$p.string
  
  
  if(is.null(var1)){
    sec_scale <- c(data %>% count(.data$x) %>% pull(n) %>% max)/histlimit[2]
  }else{
    sec_scale <- c(data %>% count(.data$x, .data[[var1]]) %>% pull(n) %>% max)/histlimit[2]
  }
  
  if(is.null(co_var)){
    ylab <- sprintf("Unadjusted death rate\n(per %.0f patient-years)", PA/12)
  }else{
    ylab <- sprintf("Adjusted death rate\n(per %.0f patient-years)", PA/12)
  }
  
  sin.his_color = lancet_palette[3]
  
  
  
  ## boot curves
  plotdata1 <-
    attr(res,"raw_dat")$myBoot$t %>% t() %>%  as.data.frame() %>% mutate(x = res$x, .before = 1)
  
  if(is.null(var1)){
    plotdata1 <- plotdata1 %>%
      pivot_longer(cols = -1 , names_to = "boot", values_to = "yhat") %>%  arrange(boot)
  }else{
    plotdata1 <- plotdata1 %>%  mutate(group = res$group, .before = 2) %>%
      pivot_longer(cols = -c(1,2) , names_to = "boot", values_to = "yhat") %>%
      mutate(line_group = paste0(group,boot)) %>%  arrange(boot)
  }
  
  ## observed curves
  if(isTRUE(my_conf)){
    if(is.null(var1)){
      plotdata2 <- plotdata1 %>%
        group_by(x) %>%
        dplyr::summarize(lower = quantile(yhat, probs = conf.lim[1], na.rm = TRUE),
                         upper = quantile(yhat, probs = conf.lim[2], na.rm = TRUE),
                         SE    = sd(yhat, na.rm = TRUE) / sqrt(n()),
                         yhat = median(yhat, na.rm = TRUE)) %>%
        mutate(upper = if_else(upper > ylim[2], ylim[2], upper))
      
    }else{
      plotdata2 <- plotdata1 %>%
        group_by(x, group) %>%
        dplyr::summarize(lower = quantile(yhat, probs = conf.lim[1], na.rm = TRUE),
                         upper = quantile(yhat, probs = conf.lim[2], na.rm = TRUE),
                         SE    = sd(yhat, na.rm = TRUE) / sqrt(n()),
                         yhat = median(yhat, na.rm = TRUE)) %>%
        mutate(upper = if_else(upper > ylim[2], ylim[2], upper))
    }
    
    
  }else{
    
    plotdata2 <- res %>% mutate(upper = if_else(upper > ylim[2], ylim[2], upper))
    
  }
  
  
  
  if(is.null(var1)){
    if(isTRUE(boot_curves)){
      plot <-
        ggplot(plotdata1,aes(x=x, y=yhat)) +
        geom_line(aes(group=boot), color="grey",size=0.01,  alpha=0.8) +
        geom_line(data = plotdata2, aes(x=x, y=yhat),color = sin.his_color)+
        geom_ribbon(data = plotdata2, aes(ymin = lower, ymax = upper), fill=sin.his_color, alpha = 0.3)
      
    }else{
      plot <-
        ggplot(plotdata2,aes(x=x, y=yhat)) +
        geom_line(color = color)+
        geom_ribbon(aes(ymin = lower, ymax = upper), fill=color, alpha = 0.3)
      
    }
    plot <- plot+
      geom_histogram(data = data,
                     aes(x, y = scales::rescale(after_stat(count),histlimit)), fill = color, col = color,
                     binwidth = 1, alpha = 0.1, position = "stack")
    
  } else {
    if(isTRUE(boot_curves)){
      plot <-
        ggplot(plotdata1,aes(x=x, y=yhat)) +
        geom_line(aes(group=line_group, color = group), size=0.001,  alpha=0.03) +
        geom_line(data = plotdata2, aes(x=x, y=yhat, color = group))+
        geom_ribbon(data = plotdata2, aes(ymin = lower, ymax = upper, fill=group ),  alpha = 0.3)
      
    }else{
      plot <-
        ggplot(plotdata2,aes(x=x, y=yhat)) +
        # geom_line(aes(group=boot), color="grey",size=0.01,  alpha=0.8) +
        geom_line(aes(color = group))+
        geom_ribbon(aes(ymin = lower, ymax = upper, fill=group), alpha = 0.3)
    }
    
    
    plot <- plot+
      geom_histogram(data = data %>% rename(group = var1) ,
                     aes(x, y = scales::rescale(after_stat(count),histlimit), fill = group, col = group),
                     binwidth = 1, alpha = 0.1, position = "stack")+
      scale_color_manual(values = lancet_palette)+
      scale_fill_manual(values = lancet_palette)
    
  }
  
  
  
  plot <- plot +
    km_theme + theme(legend.position = legend.pos)+
    geom_hline(yintercept=0,size=1, linetype="dashed", color = "black") +
    labs(x = xlab, y = ylab)+
    scale_y_continuous(limits = ylim, sec.axis = sec_axis(~.*sec_scale, name = "Count (n)"), expand = yexpand) +
    scale_x_continuous(limits = xlim, expand = xexpand)
  
  
  
  ## show p value
  px <-  min(xlim) + (max(xlim) - min(xlim)) * pvalue.position[1]
  py <-  min(ylim) + (max(ylim) - min(ylim)) * pvalue.position[2]
  
  plot <- plot + draw_label(p.string,
                            size = 12,
                            x = px,
                            y = py,
                            hjust = 0,
                            vjust = 1)
  
  
  
  attr(plot,"plot_dat") <- list(data = data, plotdata1 = plotdata1, plotdata2 = plotdata2)
  attr(plot,"raw_dat") <- attr(res,"raw_dat")
  
  plot
  
}


## Get Table of Interaction Analysis
.get.interTable <- function(data, exposure_names, adj_var, surv = T){
  
  outcome <- if(surv) "DSS" else "status"
  
  ci.type = "delta"
  ci.level = 0.95
  em = F
  recode = F
  p.value = T
  
  ## function get table
  Inter_table <- function(obj, p.value = FALSE, file_path = NA) {
    if (!is(obj, "interactionR")) {
      stop("Argument 'obj' must be an object of class 'interactionR',
             use the interactionR() function to generate such object ")
    }
    
    beta1 <- obj$exp_names[1]
    beta2 <- obj$exp_names[2]
    em <- obj$analysis
    d <- obj$dframe
    d$Estimates <- as.character(round(d$Estimates, 2))
    d$CI.ll <- as.character(round(d$CI.ll, 2))
    d$CI.ul <- as.character(round(d$CI.ul, 2))
    E1.absent <- paste(beta1, "absent", sep = " ")
    E1.present <- paste(beta1, "present", sep = " ")
    E2.absent <- paste(beta2, "absent", sep = " ")
    E2.present <- paste(beta2, "present", sep = " ")
    WithinStrataEffect1 <- paste("Effect of", beta2,   sep = " ")
    WithinStrataEffect2 <- paste("Effect of", beta1, sep = " "
    )
    
    if (grepl("glm", obj$call[1])) {
      effect_measure <- "OR [95% CI]"
    } else {
      effect_measure <- "HR [95% CI]"
    }
    
    
    # effect_measure <- "HR [95% CI]"
    
    
    if (p.value) {
      if (em) {
        t <- data.frame(c(
          NA, NA, E1.absent, E1.present, "Multiplicative scale",
          "RERI"
        ), c(NA, effect_measure, NA, NA, NA, NA),
        c(NA, effect_measure, NA, NA, NA, NA), c(
          NA,
          effect_measure, NA, NA, NA, NA
        ),
        stringsAsFactors = FALSE
        )
        names(t) <- c("*", E2.absent, E2.present, WithinStrataEffect1)
        
        t[3, 2] <- paste("1", "[Reference]", sep = " ")
        t[3, 3] <- paste(d[2, 2], " [", d[2, 3], ", ", d[2, 4], "]", " p=", d[2, 5], sep = "")
        t[3, 4] <- paste(d[5, 2], " [", d[5, 3], ", ", d[5, 4], "]", " p=", d[5, 5], sep = "")
        t[4, 2] <- paste(d[3, 2], " [", d[3, 3], ", ", d[3, 4], "]", " p=", d[3, 5], sep = "")
        t[4, 3] <- paste(d[4, 2], " [", d[4, 3], ", ", d[4, 4], "]", " p=", d[4, 5], sep = "")
        t[4, 4] <- paste(d[6, 2], " [", d[6, 3], ", ", d[6, 4], "]", " p=", d[6, 5], sep = "")
        t[5, 2] <- paste(d[7, 2], " [", d[7, 3], ", ", d[7, 4], "]", " p=", d[7, 5], sep = "")
        t[6, 2] <- paste(d[8, 2], " [", d[8, 3], ", ", d[8, 4], "]", " p=", d[8, 5], sep = "")
        
        
        t2 <- flextable::flextable(t)
        t2 <- flextable::set_caption(t2, paste("Modification of the effect of", beta1, "and", beta2, sep = " "))
      } else {
        t <- data.frame(c(
          NA, NA, E1.absent, E1.present, WithinStrataEffect2,
          "Multiplicative scale", "RERI", "AP", "SI"
        ), c(
          NA,
          effect_measure, NA, NA, NA, NA, NA, NA, NA
        ), c(
          NA,
          effect_measure, NA, NA, NA, NA, NA, NA, NA
        ), c(
          NA,
          effect_measure, NA, NA, NA, NA, NA, NA, NA
        ), stringsAsFactors = FALSE)
        
        names(t) <- c("*", E2.absent, E2.present, WithinStrataEffect1)
        
        t[3, 2] <- paste("1", "[Reference]", sep = " ")
        t[3, 3] <- paste(d[2, 2], " [", d[2, 3], ", ", d[2, 4], "]",  d[2, 5], sep = "")
        t[3, 4] <- paste(d[5, 2], " [", d[5, 3], ", ", d[5, 4], "]",  d[5, 5], sep = "")
        t[4, 2] <- paste(d[3, 2], " [", d[3, 3], ", ", d[3, 4], "]",  d[3, 5], sep = "")
        t[4, 3] <- paste(d[4, 2], " [", d[4, 3], ", ", d[4, 4], "]",  d[4, 5], sep = "")
        t[4, 4] <- paste(d[6, 2], " [", d[6, 3], ", ", d[6, 4], "]",  d[6, 5], sep = "")
        t[5, 2] <- paste(d[7, 2], " [", d[7, 3], ", ", d[7, 4], "]",  d[7, 5], sep = "")
        t[5, 3] <- paste(d[8, 2], " [", d[8, 3], ", ", d[8, 4], "]",  d[8, 5], sep = "")
        t[6, 2] <- paste(d[9, 2], " [", d[9, 3], ", ", d[9, 4], "]",  d[9, 5], sep = "")
        t[7, 2] <- paste(d[10, 2], " [", d[10, 3], ", ", d[10, 4], "]",  d[10, 5], sep = "")
        t[8, 2] <- paste(d[11, 2], " [", d[11, 3], ", ", d[11, 4], "]",  d[11, 5], sep = "")
        t[9, 2] <- paste(d[12, 2], " [", d[12, 3], ", ", d[12, 4], "]",  d[12, 5], sep = "")
        t2 <- flextable::flextable(t)
        t2 <- flextable::set_caption(t2, paste("Interaction of", beta1, "and", beta2,"in", obj$model,"model", sep = " "))
      }
    } else {
      if (em) {
        t <- data.frame(c(
          NA, NA, E1.absent, E1.present, "Multiplicative scale",
          "RERI"
        ), c(NA, effect_measure, NA, NA, NA, NA),
        c(NA, effect_measure, NA, NA, NA, NA), c(
          NA,
          effect_measure, NA, NA, NA, NA
        ),
        stringsAsFactors = FALSE
        )
        names(t) <- c("*", E2.absent, E2.present, WithinStrataEffect1)
        
        t[3, 2] <- paste("1", "[Reference]", sep = " ")
        t[3, 3] <- paste(d[2, 2], " [", d[2, 3], ", ", d[2, 4], "]", sep = "")
        t[3, 4] <- paste(d[5, 2], " [", d[5, 3], ", ", d[5, 4], "]", sep = "")
        t[4, 2] <- paste(d[3, 2], " [", d[3, 3], ", ", d[3, 4], "]", sep = "")
        t[4, 3] <- paste(d[4, 2], " [", d[4, 3], ", ", d[4, 4], "]", sep = "")
        t[4, 4] <- paste(d[6, 2], " [", d[6, 3], ", ", d[6, 4], "]", sep = "")
        t[5, 2] <- paste(d[7, 2], " [", d[7, 3], ", ", d[7, 4], "]", sep = "")
        t[6, 2] <- paste(d[8, 2], " [", d[8, 3], ", ", d[8, 4], "]", sep = "")
        
        
        t2 <- flextable::flextable(t)
        t2 <- flextable::set_caption(t2, paste("Modification of the effect of", beta1, "and", beta2, sep = " "))
      } else {
        
        t <- data.frame(c(
          NA, NA, E1.absent, E1.present, WithinStrataEffect2,
          "MS", "RERI", "AP", "SI"
        ), c(
          NA,
          effect_measure, NA, NA, NA, NA, NA, NA, NA
        ), c(
          NA,
          effect_measure, NA, NA, NA, NA, NA, NA, NA
        ), c(
          NA,
          effect_measure, NA, NA, NA, NA, NA, NA, NA
        ), stringsAsFactors = FALSE)
        
        names(t) <- c("*", E2.absent, E2.present, WithinStrataEffect1)
        
        t[3, 2] <- paste("1", "[Reference]", sep = " ")
        t[3, 3] <- paste(d[2, 2], " [", d[2, 3], ", ", d[2, 4], "]", sep = "")
        t[3, 4] <- paste(d[5, 2], " [", d[5, 3], ", ", d[5, 4], "]", sep = "")
        t[4, 2] <- paste(d[3, 2], " [", d[3, 3], ", ", d[3, 4], "]", sep = "")
        t[4, 3] <- paste(d[4, 2], " [", d[4, 3], ", ", d[4, 4], "]", sep = "")
        t[4, 4] <- paste(d[6, 2], " [", d[6, 3], ", ", d[6, 4], "]", sep = "")
        t[5, 2] <- paste(d[7, 2], " [", d[7, 3], ", ", d[7, 4], "]", sep = "")
        t[5, 3] <- paste(d[8, 2], " [", d[8, 3], ", ", d[8, 4], "]", sep = "")
        t[6, 2] <- paste(d[9, 2], " [", d[9, 3], ", ", d[9, 4], "]", sep = "")
        t[7, 2] <- paste(d[10, 2], " [", d[10, 3], ", ", d[10, 4], "]",
                         sep = ""
        )
        t[8, 2] <- paste(d[11, 2], " [", d[11, 3], ", ", d[11, 4], "]",
                         sep = ""
        )
        t[9, 2] <- paste(d[12, 2], " [", d[12, 3], ", ", d[12, 4], "]",
                         sep = ""
        )
        
        # t2 <- flextable::flextable(t)
        # t2 <- flextable::set_caption(t2, paste("Interaction of", beta1, "and", beta2,"in", obj$model,"model", sep = " "))
      }
      
    }
    
    
    t
    
    
    
  }
  
  
  ## check adj_var
  adj_var <- .check.adj_var(adj_var, exposure_names)
  # ## check exposure_names
  # data <- .check.exposure_names(data, exposure_names, adj_var)
  
  # get model
  inter_var <- paste(exposure_names, collapse = "*") 
  model <- .get.fit(data,c(inter_var, adj_var), time = "time", outcome = outcome)
  
  if(is.null(adj_var)){
    attr(model, "model") <- "Uni_Cox.DSS"
  }else {
    attr(model, "model") <- "Mul_Cox.DSS"
  }
  
  
  # Estimates the critical value from the supplied CI.level for
  # subsequent CI estimations
  alpha <- 1 - ci.level
  z <- qnorm(1 - alpha / 2)
  
  # Extracts the names for the main exposure (beta1), the effect modifier
  # (beta2) and their interaction term
  e1 <- grep(exposure_names[1], names(coef(model)), value = TRUE, ignore.case = TRUE)
  e2 <- grep(exposure_names[2], names(coef(model)), value = TRUE, ignore.case = TRUE)
  e1_e2 <- intersect(e1,e2)
  if (length(e1_e2) != 1) {
    stop("The interaction you specified in your exposure_names argument cannot be found in the model")
  }
  beta1 <- e1[1]
  beta2 <- e2[1]
  beta3 <- e1_e2[1]
  
  varNames <- c(beta1, beta2, beta3)
  
  # estimating coefficients to check for any preventive exposures
  b1 <- coef(model)[beta1]
  b2 <- coef(model)[beta2]
  b3 <- coef(model)[beta3]
  
  #### Recode section code is adapted from Marthur and Vanderweele 2018 (doi: 10.1097/EDE.0000000000000752)
  
  # check if any exposure is preventive
  preventive <- function(OR10, OR01) {
    return((OR10 < 1) || (OR01 < 1))
  }
  if (preventive(OR10 = exp(b1), OR01 = exp(b2))) {
    if (!recode) {
      warning("At least one exposure is preventive. Set argument recode=TRUE for the exposures to be automatically recoded. see Knol et al. (2011) European Journal of Epidemiology, 26(6), 433-438")
    }
    if (recode) {
      if ("coxph" %in% class(model)) {
        stop("Currently, interactionR() cannot automatically recode models fitted with coxph or clogit. Recode your exposure variables following the examples in Knol et al. (2011) European Journal of Epidemiology, 26(6), 433-438, re-fit your model, and re-run interactionR()")
      }
      temp <- data.frame(cat = c("OR10", "OR01", "OR11"), value = c(
        exp(b1),
        exp(b2), exp(b1 + b2 + b3)
      ))
      ref.cat <- temp$cat[which.min(temp$value)]
      
      E1.ref <- substr(ref.cat, 3, 3)
      E2.ref <- substr(ref.cat, 4, 4)
      
      # extract the raw data that was used to fit the model
      dat.ir <- model.frame(model)
      
      # recode based on new reference category
      dat.ir[[beta1]] <- ifelse(dat.ir[[beta1]] == E1.ref, 0, 1)
      dat.ir[[beta2]] <- ifelse(dat.ir[[beta2]] == E2.ref, 0, 1)
      
      # inform the user
      warning(
        "Recoding exposures; new reference category for ",
        beta1, " is ", E1.ref, " and for ", beta2, " is ", E2.ref
      )
      
      # refit model with user's original call
      model <- update(model, . ~ ., data = dat.ir)
      
      # get new coefficients and ORs
      b1 <- coef(model)[beta1]
      b2 <- coef(model)[beta2]
      b3 <- coef(model)[beta3]
    }
  }
  
  
  
  if( "tidycrr" %in% class(model)){
    data <- model[["tidy"]] %>% column_to_rownames(var = "term")
  } else { data <- tidy(model) %>% column_to_rownames(var = "term") %>%
    cbind(confint.default(model)) %>%
    rename(conf.low = `2.5 %`, conf.high = `97.5 %`)
  }
  
  
  
  
  v1 <- data[beta1,"std.error"]^2; names(v1) = beta1
  v2 <- data[beta2,"std.error"]^2; names(v2) = beta2
  v3 <- data[beta3,"std.error"]^2; names(v3) = beta3
  
  #Extracts p-values from the model
  pvals <- data[, "p.value"]; names(pvals) = rownames(data)
  
  ### Extracts the variance-covariance matrix from the model### for use in
  ### the delta and MOVER method CI estimation for RERI and AP###
  v_cov <- vcov(model)
  rownames(v_cov) <- rownames(data)
  colnames(v_cov) <- rownames(data)
  
  v_cov1 <- v_cov[varNames, varNames] # for deltamethod
  cov12 <- v_cov[beta1, beta2]
  cov13 <- v_cov[beta1, beta3]
  cov23 <- v_cov[beta2, beta3]
  v123 <- v1 + v2 + v3 + (2 * (cov12 + cov13 + cov23))
  v12 <- v1 + v2 + (2 * (cov12))
  v13 <- v1 + v3 + (2 * (cov13))
  v23 <- v2 + v3 + (2 * (cov23))
  
  # Estimates individual and joint effects ORs (with CI) from the model
  OR00 <- 1 # reference OR
  OR10 <- as.numeric(exp(b1))
  l1 <- exp(data[beta1, "conf.low"])
  u1 <- exp(data[beta1, "conf.high"]) # This is also OR of X on D (A==0)
  p.OR10 <- pvals[beta1]
  OR01 <- as.numeric(exp(b2))
  l2 <- exp(data[beta2, "conf.low"])
  u2 <- exp(data[beta2, "conf.high"]) # This is also OR of A on D (X==0)
  p.OR01 <- pvals[beta2]
  OR11 <- as.numeric(exp(b1 + b2 + b3))
  l3 <- exp(b1 + b2 + b3 - z * sqrt(v123))
  u3 <- exp(b1 + b2 + b3 + z * sqrt(v123))
  q1 <- abs(log(OR11)/sqrt(v123))
  p.OR11 <- exp(-0.717*q1 - 0.416*q1^2) #see BMJ 2011;343:d2304
  
  
  ### Estimates the effect (and CI) of A on D (X==1) ###
  OR_X1 <- as.numeric(exp(b2 + b3)) # OR of A on D (X==1)
  CI.ll_OR_X1 <- exp(b2 + b3 - z * sqrt(v23))
  CI.ul_OR_X1 <- exp(b2 + b3 + z * sqrt(v23))
  q2 <- abs(log(OR_X1)/sqrt(v23))
  p.OR_X1 <- exp(-0.717*q2 - 0.416*q2^2)
  
  ### Estimates the effect (and CI) of X on D (A==1) ###
  OR_A1 <- as.numeric(exp(b1 + b3)) # OR of X on D (A==1)
  CI.ll_OR_A1 <- exp(b1 + b3 - z * sqrt(v13))
  CI.ul_OR_A1 <- exp(b1 + b3 + z * sqrt(v13))
  q3 <- abs(log(OR_A1)/sqrt(v13))
  p.OR_A1 <- exp(-0.717*q3 - 0.416*q3^2)
  
  # Effect modification on the multiplicative scale and CI
  OR_M <- as.numeric(exp(b3))
  CI.ll_OR_M <- exp(data[beta3, "conf.low"])
  CI.ul_OR_M <- exp(data[beta3, "conf.high"])
  p.OR_M <- pvals[beta3]
  
  
  
  # Estimates measures of effect modification on the additive scale
  if (ci.type == "mover") {
    # Estimates measures of effect modification on the additive scale and
    # calculates their CI with the 'MOVER' method (Zou (2018)
    # https://doi.org/10.1093/aje/kwn104)
    
    # RERI, CI and p-value
    RERI <- OR11 - OR01 - OR10 + 1
    r12 <- (v1 + cov12 + cov13) / sqrt(v1 * v123)
    r13 <- (cov12 + v2 + cov23) / sqrt(v2 * v123)
    r23 <- cov12 / sqrt(v1 * v2)
    
    p1 <- (OR11 - l3)^2 + (u1 - OR10)^2 + (u2 - OR01)^2
    p2 <- 2 * r12 * (OR11 - l3) * (u1 - OR10)
    p3 <- 2 * r13 * (OR11 - l3) * (u2 - OR01)
    p4 <- 2 * r23 * (u1 - OR10) * (u2 - OR01)
    p5 <- p1 - p2 - p3 + p4
    p6 <- p5^0.5
    
    L <- 1 + OR11 - OR10 - OR01 - p6
    
    k1 <- (u3 - OR11)^2 + (OR10 - l1)^2 + (OR01 - l2)^2
    k2 <- 2 * r12 * (u3 - OR11) * (OR10 - l1)
    k3 <- 2 * r13 * (u3 - OR11) * (OR01 - l2)
    k4 <- 2 * r23 * (OR10 - l1) * (OR01 - l2)
    k5 <- (k1 - k2 - k3 + k4)^0.5
    
    U <- 1 + OR11 - OR10 - OR01 + k5
    p.RERI <- NA
    
    
    # AP, CI and p-value
    theta1 <- 1 / exp(b1 + b2 + b3)
    theta2 <- 1 / exp(b2 + b3)
    theta3 <- 1 / exp(b1 + b3)
    AP <- theta1 - theta2 - theta3 + 1
    APr12 <- (cov12 + cov13 + v2 + (2 * cov23) + v3) / sqrt(v23 * v123)
    APr13 <- (v1 + cov12 + (2 * cov13) + cov23 + v3) / sqrt(v13 * v123)
    APr23 <- (cov12 + cov23 + cov13 + v3) / sqrt(v23 * v13)
    
    APl1 <- theta1 * exp(-z * sqrt(v123))
    APu1 <- theta1 * exp(z * sqrt(v123))
    
    APl2 <- theta2 * exp(-z * sqrt(v23))
    APu2 <- theta2 * exp(z * sqrt(v23))
    
    APl3 <- theta3 * exp(-z * sqrt(v13))
    APu3 <- theta3 * exp(z * sqrt(v13))
    
    APp1 <- (theta1 - APl1)^2 + (APu2 - theta2)^2 + (APu3 - theta3)^2
    APp2 <- 2 * APr12 * (theta1 - APl1) * (APu2 - theta2)
    APp3 <- 2 * APr13 * (theta1 - APl1) * (APu3 - theta3)
    APp4 <- 2 * APr23 * (APu2 - theta2) * (APu3 - theta3)
    APp5 <- APp1 - APp2 - APp3 + APp4
    APp6 <- APp5^0.5
    
    APL <- 1 + theta1 - theta2 - theta3 - APp6
    
    APk1 <- (APu1 - theta1)^2 + (theta2 - APl2)^2 + (theta3 - APl3)^2
    APk2 <- 2 * APr12 * (APu1 - theta1) * (theta2 - APl2)
    APk3 <- 2 * APr13 * (APu1 - theta1) * (theta3 - APl3)
    APk4 <- 2 * APr23 * (theta2 - APl2) * (theta3 - APl3)
    APk5 <- (APk1 - APk2 - APk3 + APk4)^0.5
    
    APU <- 1 + theta1 - theta2 - theta3 + APk5
    p.AP <- NA
    
    
    # SI, CI and p-value
    SItheta1 <- log((exp(b1 + b2 + b3) - 1))
    SItheta2 <- log((exp(b1) + exp(b2) - 2))
    lnSI <- SItheta1 - SItheta2
    SI <- exp(lnSI)
    
    vSItheta1 <- (exp(b1 + b2 + b3) / (exp(b1 + b2 + b3) - 1))^2 * v123
    vSItheta2 <- ((exp(2 * b1) * v1) + (exp(2 * b2) * v2) + (2 * exp(b1 +
                                                                       b2) * cov12)) / (exp(b1) + exp(b2) - 2)^2
    SIl1 <- SItheta1 - z * sqrt(vSItheta1)
    SIu1 <- SItheta1 + z * sqrt(vSItheta1)
    SIl2 <- SItheta2 - z * sqrt(vSItheta2)
    SIu2 <- SItheta2 + z * sqrt(vSItheta2)
    
    SIr <- ((exp(b1) * (v1 + cov12 + cov13)) + (exp(b2) * (cov12 + v2 +
                                                             cov23))) / sqrt(v123 * ((exp(2 * b1) * v1) + (exp(2 * b2) * v2) +
                                                                                       (2 * exp(b1 + b2) * cov12)))
    
    lnSIL <- (SItheta1 + (-SItheta2)) - sqrt((SItheta1 - SIl1)^2 + ((-SItheta2) -
                                                                      (-SIl2))^2 + (2 * SIr * (SItheta1 - SIl1) * ((-SItheta2) -
                                                                                                                     (-SIl2))))
    lnSIU <- (SItheta1 + (-SItheta2)) + sqrt((SIu1 - SItheta1)^2 + ((-SIu2) -
                                                                      (-SItheta2))^2 + (2 * SIr * (SIu1 - SItheta1) * ((-SIu2) -
                                                                                                                         (-SItheta2))))
    SIL <- exp(lnSIL)
    SIU <- exp(lnSIU)
    p.SI <- NA
    
  } else if (ci.type == "delta") {
    # Estimates measures of effect modification on the additive scale and
    # calculates their CI and p-value with the delta method implemented in
    # the msm package
    
    # RERI, CI and p-value
    RERI <- OR11 - OR01 - OR10 + 1
    se_RERI <- msm::deltamethod(g = ~ exp(x1 + x2 + x3) - exp(x1) - exp(x2) +
                                  1, mean = c(b1, b2, b3), cov = v_cov1)
    L <- RERI - z * se_RERI
    U <- RERI + z * se_RERI
    p.RERI <- 1 - pnorm(RERI/se_RERI)
    
    
    # AP, CI and p-value
    AP <- RERI / OR11
    se_AP <- msm::deltamethod(g = ~ (exp(x1 + x2 + x3) - exp(x1) - exp(x2) +
                                       1) / exp(x1 + x2 + x3), mean = c(b1, b2, b3), cov = v_cov1)
    APL <- AP - z * se_AP
    APU <- AP + z * se_AP
    p.AP <- 1 - pnorm(abs(AP)/se_AP)
    
    
    
    # SI, CI and p-value
    lnSI <- log((exp(b1 + b2 + b3) - 1)) - log((exp(b1) + exp(b2) -
                                                  2))
    SI <- exp(lnSI)
    se_SI <- msm::deltamethod(g = ~ log((exp(x1 + x2 + x3) - 1)) - log((exp(x1) +
                                                                          exp(x2) - 2)), mean = c(b1, b2, b3), cov = v_cov1)
    
    SIL <- exp(lnSI - z * se_SI)
    SIU <- exp(lnSI + z * se_SI)
    p.SI <- 1 - plnorm(exp(lnSI/se_SI))
    
  } else {
    stop("Argument 'ci.type' must be 'delta' or 'mover' ")
  }
  
  
  
  
  d <- data.frame(
    Measures = c(
      "OR00", "OR01", "OR10", "OR11", paste("OR(",
                                            beta2, " on outcome [", beta1, "==0]",
                                            sep = ""
      ), paste("OR(",
               beta2, " on outcome [", beta1, "==1]",
               sep = ""
      ), "Multiplicative scale",
      "RERI"
    ), Estimates = c(
      OR00, OR01, OR10, OR11, OR01, OR_X1, OR_M,
      RERI
    ), CI.ll = c(NA, l2, l1, l3, l2, CI.ll_OR_X1, CI.ll_OR_M, L),
    CI.ul = c(NA, u2, u1, u3, u2, CI.ul_OR_X1, CI.ul_OR_M, U
    ), p = c(
      NA, p.OR01, p.OR10, p.OR11, p.OR01, p.OR_X1, p.OR_M, p.RERI
    ))
  rownames(d) <- NULL
  
  
  
  if (!em) {
    d <- data.frame(Measures = c(
      "OR00", "OR01", "OR10", "OR11", paste("OR(",
                                            beta2, " on outcome [", beta1, "==0]",
                                            sep = ""
      ), paste("OR(",
               beta2, " on outcome [", beta1, "==1]",
               sep = ""
      ), paste("OR(",
               beta1, " on outcome [", beta2, "==0]",
               sep = ""
      ), paste("OR(",
               beta1, " on outcome [", beta2, "==1]",
               sep = ""
      ), "Multiplicative scale",
      "RERI", "AP", "SI"
    ), Estimates = c(
      OR00, OR01, OR10, OR11,
      OR01, OR_X1, OR10, OR_A1, OR_M, RERI, AP, SI
    ), CI.ll = c(
      NA,
      l2, l1, l3, l2, CI.ll_OR_X1, l1, CI.ll_OR_A1, CI.ll_OR_M, L,
      APL, SIL
    ), CI.ul = c(
      NA, u2, u1, u3, u2, CI.ul_OR_X1, u1, CI.ul_OR_A1,
      CI.ul_OR_M, U, APU, SIU
    ),p = c(
      NA, p.OR01, p.OR10, p.OR11, p.OR01, p.OR_X1, p.OR10, p.OR_A1,
      p.OR_M, p.RERI, p.AP, p.SI
    ))
    rownames(d) <- NULL
  }
  
  raw_data <- model$data
  
  
  if (exists("dat.ir")) {
    raw_data <- dat.ir
  }
  
  
  
  fmt_p.signif <- function(x, digits = 3){
    pvalues <- x
    if(is.numeric(pvalues)){
      sign <- ifelse(pvalues <= 0.001, "***",
                     ifelse(pvalues <= 0.01, "**",
                            ifelse(pvalues <= 0.05, "*",
                                   ifelse(pvalues <= 0.1, ".", ""))))
      sign <- ifelse(is.na(sign), "", format(sign, justify = "left"))
      
      pvalues <- fmt_pvalue(pvalues, digits)
      pvalues <- ifelse(is.na(pvalues), "", format(pvalues, justify = "right"))
      
      # paste(pvalues, sign, sep = "")
      return(sign)
      
    }else{
      pvalues.numeric <- as.numeric(gsub(pattern = "<|>", replacement = "", x = pvalues))
      sign <- ifelse(pvalues.numeric <= 0.001, "***",
                     ifelse(pvalues.numeric <= 0.01, "**",
                            ifelse(pvalues.numeric <= 0.05, "*",
                                   ifelse(pvalues.numeric <= 0.1, ".", ""))))
      sign <- ifelse(is.na(sign), "", format(sign, justify = "left"))
      pvalues <- ifelse(is.na(pvalues), "", format(pvalues, justify = "right"))
      # paste(pvalues, sign, sep = "")
      
      return(sign)
    }
  }
  d$p = round(d$p, 5)
  d$p <- fmt_p.signif(d$p)
  
  
  
  
  
  
  if(is.null(model$call)){model$call = model$formula}
  
  ir <- list(dframe = d,
             # exp_names = c(beta1, beta2),
             exp_names = exposure_names,
             analysis = em,
             call = model$call,
             dat = raw_data,
             model = attr(model, "model"))
  
  attr(ir, "class") <- "interactionR"
  
  
  # invisible(ir)
  Inter_table(ir,p.value = T) %>% autoReg::myft(digits = 2) %>% print
  
  Inter_table(ir, p.value = p.value) %>%
    mutate_all(~replace(., is.na(.), "")) %>%
    slice(-1)
  
}


#########--------  Cox Analysis --------  ################
# This section focuses on Cox Proportional Hazards survival analysis for papillary thyroid cancer
# Analyzes sex disparities in survival using multiple causal inference methods

##--Cox---1. Survival curves analysis -------------
# Primary analysis comparing survival curves between sexes using different adjustment methods

# Define analysis variables
cat_var <- "Sex"  # Primary exposure variable (Male vs Female)
# Comprehensive set of adjustment variables for confounding control
adj_var = c("Age", "Sex", "Race","Eth","Marital_4","Income_3", "County_2","Yea_2","Grade", "Tum","Ext","Mul","N_3", "M", "Sur", "Rad" )

##--------1.1 Generate survival curve objects for different adjustment methods
# Create unadjusted and adjusted survival curve objects for sex comparison
cat.obj1 <- .get.obj(data, cat_var, adj_var,  method = c("unadj"), times = NULL, surv = T, conf_level = 0.95)    # Unadjusted Kaplan-Meier curves
cat.obj2 <- .get.obj(data, cat_var, adj_var,  method = c("direct"), times = NULL, surv = T, conf_level = 0.95)  # Direct standardization using Cox model

##--------1.2 Generate data for univariate/multivariate forest plots
# Create forest plot data comparing different statistical approaches
cat.UM <- .get.UM.lis(data, cat_var, adj_var, methods = c("unadj","adjus","unadj","direct" ) )

##--------1.3 get plotdata for forest Mul
group_levels <- levels(data[[cat_var]])
cat.Mul1 <- .get.sub.dif.times(data, cat_var, NULL, adj_var, surv = T, method = "unadj",
                               group_1 = group_levels[1],group_2 = group_levels[2],
                               times1 = c(60,120,180,240),
                               times2 = c(60,120,180,240),
                               conf_level1 = 0.95, 
                               conf_level2 = 0.95)
cat.Mul2 <- .get.sub.dif.times(data, cat_var, NULL, adj_var, surv = T, method = "direct",
                               group_1 = group_levels[1],group_2 = group_levels[2],
                               times1 = c(60,120,180,240),
                               times2 = c(60,120,180,240),
                               conf_level1 = 0.95, 
                               conf_level2 = 0.95)

## ------- plot
# curves
p1 <- .plot.obj(cat.obj1, ylim = c(0.9,1), ybre = seq(0.9, 1, 0.02)) + theme(legend.position="none")
p2 <- .plot.obj(cat.obj2, ylim = c(0.9,1), ybre = seq(0.9, 1, 0.02)) + theme(legend.position="none")
p3 <- .plot.dif(cat.obj1, ylim = c(-0.01,0.042), ybre = seq(-0.01,0.042, 0.01)) 
p4 <- .plot.dif(cat.obj2, ylim = c(-0.01,0.042), ybre = seq(-0.01,0.042, 0.01),color = lancet_palette[2]) 
# ( p1|p2 ) / ( p3|p4 )

# forest UM
dat_lis <- map(cat.UM, ~ slice(.x, -1))
core_size = c(2,4)
p5 <- .plot.forest_for.curve(dat_lis[1], xlim = c(0.8,2),  ticks_at = c(1,2),  core_size = core_size)
p6 <- .plot.forest_for.curve(dat_lis[2], xlim = c(0.8,2),  ticks_at = c(1,2),  core_size = core_size)
p7 <- .plot.forest_for.curve(dat_lis[3], xlim = c(-0.01, 0.025), ticks_at = c(-0.01,0,0.01,0.02), ticks_digits=2, core_size=core_size)
p8 <- .plot.forest_for.curve(dat_lis[4], xlim = c(-0.01, 0.025), ticks_at = c(-0.01,0,0.01,0.02), ticks_digits=2, core_size=core_size)

## Combine plots
P1 <- .insert.plot(p1, p5, pos = c(0.1,0.05)) 
P2 <- .insert.plot(p2, p6, pos = c(0.1,0.05)) 
P3 <- .insert.plot(p3, p7, pos = c(0.24,0.95)) 
P4 <- .insert.plot(p4, p8, pos = c(0.24,0.95)) 
ggsave(filename = "sex_age/1 Survival curves and difference curves between sexes .pdf", 
       plot = ( P1|P2 ) / ( P3|P4 ) + plot_annotation(tag_levels = c('A')),
       width = 20, height = 12)


# forest Mul
label_list =  list(label = "..Groups..", 
                   time = "Times",
                   effect1 = "Survival difference")
core_size = c(1.5,2)
p9  <-.plot.forest(list(cat.Mul1),fill_col = "pal_div[[5]][7:8]", 
                   xlim = c(-0.03, 0.06), ticks_at = seq(0, 0.06, 0.03), ticks_digits=2,
                   core_size = core_size, type = "v", 
                   summary_vars = c("label", "time"), label_list = label_list)
p10 <-.plot.forest(list(cat.Mul2),fill_col = "pal_seq[[5]][2:3]", 
                   xlim = c(-0.03, 0.06), ticks_at = seq(-0.03, 0.06, 0.03), ticks_digits=2,
                   core_size = core_size, type = "v", 
                   summary_vars = c("label", "time"), label_list = label_list)

## Combine plots
P5 <- .insert.plot(p3, p9,  pos = c(0.4,0.8)) 
P6 <- .insert.plot(p4, p10, pos = c(0.4,0.8)) 

ggsave(filename = "sex_age/1.1 Survival curves and difference curves between sexes .pdf", 
       plot = ( P1|P2 ) / ( P5|P6 ) + plot_annotation(tag_levels = c('A')),
       width = 20, height = 12)


##--Cox---2. Sex Effect by Age using Restricted Cubic Splines (RCS) ---------
## Analyze how sex effects on survival vary across age using non-linear modeling

# Generate RCS models for hazard ratios (relative effects)
# Unadjusted RCS model: Sex effect on hazard ratio across age spectrum
res.cat1 <- rcs.cox1_boot(data, var1=cat_var, var2=con_var, xlim=xlim, dead = "DSS", n=3, co_var = NULL,
                          conf = 0.95 , ci.boot.method = "perc", R = 1000, parallel = "multicore")
# Adjusted RCS model: Sex effect on hazard ratio controlling for confounders
res.cat2 <- rcs.cox1_boot(data, var1=cat_var, var2=con_var, xlim=xlim, dead = "DSS", n=3, co_var = adj_var,
                          conf = 0.95 , ci.boot.method = "perc", R = 1000, parallel = "multicore")
# Generate RCS models for absolute mortality rates (absolute effects using Poisson regression)
# Unadjusted Poisson RCS model: Sex effect on absolute mortality rates across age
res.poi1 <-rcs.poi_boot(data, var1=cat_var, var2=con_var, xlim=xlim, dead="DSS", n=3, co_var=NULL,
                        conf=0.95, ci.boot.method="perc", R=1000, parallel="multicore")
# Adjusted Poisson RCS model: Sex effect on absolute mortality rates controlling for confounders  
res.poi2 <-rcs.poi_boot(data, var1=cat_var, var2=con_var, xlim=xlim, dead="DSS", n=3, co_var=adj_var,
                        conf=0.95, ci.boot.method="perc", R=1000, parallel="multicore")


## Create RCS plots showing age-dependent sex effects
# Visualize how hazard ratios for sex vary across the age spectrum
# Plot 1: Unadjusted sex hazard ratios across age using RCS
p1 <- res.cox1_as_rcs(res.cat1, boot_curves = F, my_conf = T,conf.lim= c(0.15,0.85),
                      lin_color=lancet_palette[1], ylim= c(0,3),
                      histlimit = c(0,1.5), his_color = lancet_palette[3])
# Plot 2: Adjusted sex hazard ratios across age using RCS
p2 <- res.cox1_as_rcs(res.cat2, boot_curves = F, my_conf = T,conf.lim= c(0.15,0.85),
                      lin_color=lancet_palette[2], ylim= c(0,3),
                      histlimit = c(0,1.5), his_color = lancet_palette[3])

( p1|p2 )  + plot_annotation(tag_levels = c('A'))

ggsave(filename = "sex_age/2.1 Survival curves and difference curves between sexes .pdf", 
       plot = ( p1|p2 )  + plot_annotation(tag_levels = c('A')),
       width = 16, height = 6)

p3 <- res.poi_as_rcs(res.poi1, boot_curves = F, my_conf = T,conf.lim= c(0.15,0.9),
                     ylim= c(0,15), yexpand = c(0.01,0.01), histlimit = c(0,5))
p4 <- res.poi_as_rcs(res.poi2, boot_curves = F, my_conf = T,conf.lim= c(0.15,0.9),
                     ylim= c(0,15), yexpand = c(0.01,0.01), histlimit = c(0,5))
p5 <- res.poi_as_rcs(res.poi1) %>% 
  diff_poi(group1 = group_levels[2],group2 = group_levels[1],
           boot_curves = F, my_conf = T,conf.lim=c(0.1,0.9),
           ylim= c(-3,3),histlimit = c(0,1.5), lin_color = lancet_palette[1])
p6 <- res.poi_as_rcs(res.poi2) %>% 
  diff_poi(group1 = group_levels[2],group2 = group_levels[1],
           boot_curves = F, my_conf = T,conf.lim=c(0.1,0.9),
           ylim= c(-3,3),histlimit = c(0,1.5), lin_color = lancet_palette[2])

( p3|p4 ) / ( p5|p6 ) + plot_annotation(tag_levels = c('A'))

ggsave(filename = "sex_age/2.2 Survival curves and difference curves between sexes .pdf", 
       plot = ( p3|p4 ) / ( p5|p6 ) + plot_annotation(tag_levels = c('A')),
       width = 16, height = 11)


##--Cox---3. Sex effect by Age -- subgroup analysis -----------
# Analyze sex effects within predefined age subgroups using conventional stratified analysis

# Generate subgroup analysis data for sex effects across age categories
cat.sub <- .get.SUB.lis1( data, cat_var, sub_var, adj_var )

# .plt.for(cat.sub, "v")
core_size <- c(2,2)
p1 <- .plot.forest(cat.sub[c(2,4)],
                   xlim = list(c(0,4), c(-0.04,0.05)),
                   ticks_at =list(c(0,1,2,3,4), c(-0.04,0,0.04)),
                   ticks_digits = c(0, 2),
                   core_size = core_size,
                   fill_col ="pal_div[[5]][3:9]",
                   type = c("h"),
                   summary_vars = c("label", "eve1"),
                   label_list = list(label = "Age groups", 
                                     eve1 = "event/total",
                                     p_inter1 = "p interaction",
                                     effect1 = "HR (95%)",
                                     effect2 = "Survival difference"))

p2 <- .plot.forest(cat.sub[c(1,3)],
                   xlim = list(c(0,4), c(-0.04,0.05)),
                   ticks_at =list(c(0,1,2,3,4), c(-0.04,0,0.04)),
                   ticks_digits = c(0, 2),
                   core_size = core_size,
                   fill_col ="pal_div[[5]][3:9]",
                   type = c("h"),
                   summary_vars = c("label", "eve1"),
                   label_list = list(label = "Age groups", 
                                     eve1 = "event/total",
                                     p_inter1 = "p interaction",
                                     effect1 = "HR (95%)",
                                     effect2 = "Survival difference"))


ggsave(filename = "sex_age/3.1.Adjusted hazard ratio and 10-year survival probability by Sex across different age subgroups based on Cox model.pdf", 
       plot = p1,
       width = 13, height = 5.5)

ggsave(filename = "sex_age/3.2.Unadjusted hazard ratio and 10-year survival probability by Sex across different age subgroups based on Cox model.pdf", 
       plot = p2,
       width = 13, height = 5.5)


##--Cox---4. Formal interaction effect analysis between sex and age -----------
# Statistical testing for multiplicative and additive interaction effects

##--------4.1 Survival curves analysis for sex-age interaction groups
# Create combined exposure variable for joint sex-age analysis
data <- data %>% com_factor(exposure_names[1], exposure_names[2], group.name = "group")
cat_var <- "group"  # Combined sex-age group variable
# Adjustment variables excluding sex and age (now combined in group variable)
adj_var = c("Race","Eth","Marital_4","Income_3", "County_2","Yea_2","Grade", "Tum","Ext","Mul","N_3", "M", "Sur", "Rad" )

# get plotdata
group.obj1 <- .get.obj(data, cat_var, adj_var,  method = c("unadj"), times = NULL, surv = T, conf_level = 0.90)
group.obj2 <- .get.obj(data, cat_var, adj_var,  method = c("direct"), times = NULL, surv = T, conf_level = 0.90)

group.UM <- .get.UM.lis(data, cat_var, adj_var, methods = c("unadj","adjus","unadj","direct" ) )

# plot
dat_lis <- map(group.UM, ~ slice(.x, -1))
core_size = c(2,4)
p1 <- .plot.obj(group.obj1, ylim = c(0.85,1), ybre = seq(0.85, 1, 0.05)) + theme(legend.position="none")
p2 <- .plot.obj(group.obj2, ylim = c(0.85,1), ybre = seq(0.85, 1, 0.05)) + theme(legend.position="none")
p3 <- .plot.forest_for.curve(dat_lis[c(1,3)], core_size = core_size, 
                             xlim = list(c(1,8),c(0, 0.075)), ticks_at = list(c(1,2,4,6,8),c(0,0.06,0.03)), ticks_digits=c(0,2))
p4 <- .plot.forest_for.curve(dat_lis[c(2,4)], core_size = core_size,
                             xlim = list(c(1,8),c(0, 0.075)), ticks_at = list(c(1,2,4,6,8),c(0,0.06,0.03)), ticks_digits=c(0,2))

## combine plot
P1 <- .insert.plot(p1, p3, pos = c(0.25,0.03)) 
P2 <- .insert.plot(p2, p4, pos = c(0.25,0.03)) 

ggsave(filename = "sex_age/4.1 Survival curves for different sex and age groups based on unadjusted (A) and adjusted (B) Cox model.pdf", 
       plot = ( P1/P2 ) + plot_annotation(tag_levels = c('A')),
       width = 14, height = 14)


##--------4.2 interaction table between sex and age
res.inter <- .get.interTable(data, exposure_names, adj_var) 

save.tb(res.inter,
        path = "sex_age/table.interaction.docx",
        title = "Table 2. Interaction analysis between sex and age")


#########--------  Competing Risks Regression (CRR) Analysis --------  ################ 
# This section focuses on Competing Risks Regression using the Fine-Gray model
# Analyzes cancer-specific mortality while accounting for other competing causes of death
##--Crr---1. Cumulative incidence function analysis -------------
##--Crr---1.1 Generate competing risks objects for different adjustment methods
# Create cumulative incidence function objects for cancer-specific death (competing risks analysis)
cat.obj1 <- .get.obj(data, cat_var, adj_var,  method = c("unadj"),  times = NULL, surv = F, conf_level = 0.95)    # Unadjusted Aalen-Johansen estimator
cat.obj2 <- .get.obj(data, cat_var, adj_var,  method = c("direct"), times = NULL, surv = F, conf_level = 0.95)  # Direct standardization using Fine-Gray model

##--------1.2 Generate subdistribution hazard ratios (competing risks forest plots)
# Create forest plot data for competing risks regression models
cat.UM <- .get.UM.lis(data, cat_var, adj_var,surv = F, methods = c("unadj","adjus","unadj","direct" ) )
dat_lis <- map(cat.UM, ~ slice(.x, -1))

##--------1.3 get survival difference 
group_levels <- levels(data[[cat_var]])
cat.Mul1 <- .get.sub.dif.times(data, cat_var, NULL, adj_var, surv = F, method = "unadj",
                               group_1 = group_levels[1],group_2 = group_levels[2],
                               times1 = c(60,120,180,240),
                               times2 = c(60,120,180,240),
                               conf_level1 = 0.95, 
                               conf_level2 = 0.95)
cat.Mul2 <- .get.sub.dif.times(data, cat_var, NULL, adj_var, surv = F, method = "direct",
                               group_1 = group_levels[1],group_2 = group_levels[2],
                               times1 = c(60,120,180,240),
                               times2 = c(60,120,180,240),
                               conf_level1 = 0.95, 
                               conf_level2 = 0.95)

## plot
# curves
p1 <- .plot.obj(cat.obj1, ylim = c(0,0.1), ybre = seq(0, 0.1, 0.02)) + theme(legend.position="none")
p2 <- .plot.obj(cat.obj2, ylim = c(0,0.1), ybre = seq(0, 0.1, 0.02)) + theme(legend.position="none")
p3 <- .plot.dif(cat.obj1, ylim = c(-0.04,0.01), ybre = seq(-0.04,0.01,0.01)) 
p4 <- .plot.dif(cat.obj2, ylim = c(-0.04,0.01), ybre = seq(-0.04,0.01,0.01),color = lancet_palette[2]) 
# ( p1|p2 ) / ( p3|p4 )
# UM forest
core_size = c(2,4)
p5 <- .plot.forest_for.curve(dat_lis[1], xlim = c(0.7,2),  ticks_at = c(1,2),  core_size = core_size)
p6 <- .plot.forest_for.curve(dat_lis[2], xlim = c(0.7,2),  ticks_at = c(1,2),  core_size = core_size)
p7 <- .plot.forest_for.curve(dat_lis[3], xlim = c( -0.022,0.01), ticks_at = c(-0.02,-0.01,0,0.01), ticks_digits=2, core_size=core_size)
p8 <- .plot.forest_for.curve(dat_lis[4], xlim = c( -0.022,0.01), ticks_at = c(-0.02,-0.01,0,0.01), ticks_digits=2, core_size=core_size)

# mul forests
label_list =  list(label = "..Groups..", 
                   time = "Times",
                   effect1 = "Survival difference")
core_size = c(1.5,2)
p9  <-.plot.forest(list(cat.Mul1),fill_col = "pal_div[[5]][7:8]", 
                   xlim = c(-0.045, 0.02), ticks_at = c(-0.04, -0.02, 0, 0.02), ticks_digits=2,
                   core_size = core_size, type = "v", 
                   summary_vars = c("label", "time"), label_list = label_list)
p10 <-.plot.forest(list(cat.Mul2),fill_col = "pal_seq[[5]][2:3]", 
                   xlim = c(-0.045, 0.02), ticks_at = c(-0.04, -0.02, 0, 0.02), ticks_digits=2,
                   core_size = core_size, type = "v", 
                   summary_vars = c("label", "time"), label_list = label_list)


## combine plot
P1 <- .insert.plot(p1, p5, pos = c(0.1,0.95)) 
P2 <- .insert.plot(p2, p6, pos = c(0.1,0.95)) 

P3 <- .insert.plot(p3, p7, pos = c(0.24,0.05)) 
P4 <- .insert.plot(p4, p8, pos = c(0.24,0.05)) 

ggsave(filename = "sex_age/Sup1. Survival curves and difference curves between sexes.pdf", 
       plot = ( P1|P2 ) / ( P3|P4 ) + plot_annotation(tag_levels = c('A')),
       width = 20, height = 12)

P5 <- .insert.plot(p3, p9,  pos = c(0.4,0.14)) 
P6 <- .insert.plot(p4, p10, pos = c(0.4,0.14)) 

ggsave(filename = "sex_age/Sup1.1 Survival curves and difference curves between sexes .pdf", 
       plot = ( P1|P2 ) / ( P5|P6 ) + plot_annotation(tag_levels = c('A')),
       width = 20, height = 12)


##--Crr---3. Sex effect by age -- subgroup analysis (competing risks) -----------
# Analyze sex effects within age subgroups using competing risks framework

# Generate subgroup analysis data for sex effects across age categories in competing risks setting
cat.sub <- .get.SUB.lis1( data, cat_var, sub_var, adj_var, surv = F,  
                          methods = c("unadj","adjus","unadj","direct" ) )
# plot
core_size <- c(2,2)
p1 <- .plot.forest(cat.sub[c(2,4)],
                   xlim = list(c(0,4), c(-0.04,0.05)),
                   ticks_at =list(c(0,1,2,3,4), c(-0.04,0,0.04)),
                   ticks_digits = c(0, 2),
                   core_size = core_size,
                   fill_col ="pal_div[[5]][3:9]",
                   type = c("h"),
                   summary_vars = c("label", "eve1"),
                   label_list = list(label = "Age groups", 
                                     eve1 = "event/total",
                                     p_inter1 = "p interaction",
                                     effect1 = "HR (95%)",
                                     effect2 = "Survival difference"))

p2 <- .plot.forest(cat.sub[c(1,3)],
                   xlim = list(c(0,4), c(-0.04,0.05)),
                   ticks_at =list(c(0,1,2,3,4), c(-0.04,0,0.04)),
                   ticks_digits = c(0, 2),
                   core_size = core_size,
                   fill_col ="pal_div[[5]][3:9]",
                   type = c("h"),
                   summary_vars = c("label", "eve1"),
                   label_list = list(label = "Age groups", 
                                     eve1 = "event/total",
                                     p_inter1 = "p interaction",
                                     effect1 = "HR (95%)",
                                     effect2 = "Survival difference"))


ggsave(filename = "sex_age/Sup3.1.Adjusted hazard ratio and 10-year survival probability by Sex across different age subgroups based on Fine-Gray model.pdf", 
       plot = p1,
       width = 13, height = 5.5)

ggsave(filename = "sex_age/Sup3.2.Unadjusted hazard ratio and 10-year survival probability by Sex across different age subgroups based on Fine-Gray model.pdf", 
       plot = p2,
       width = 13, height = 5.5)


##--Crr---4. Interaction effect analysis between sex and age (competing risks) -----------
# Statistical testing for interaction effects using competing risks framework

##--------4.1 Cumulative incidence curves for sex-age interaction groups
# Create combined exposure variable for joint sex-age analysis in competing risks setting
data <- data %>% com_factor(exposure_names[1], exposure_names[2], group.name = "group")
cat_var <- "group"  # Combined sex-age group variable for competing risks
# Adjustment variables for competing risks models
adj_var = c("Race","Eth","Marital_4","Income_3", "County_2","Yea_2","Grade", "Tum","Ext","Mul","N_3", "M", "Sur", "Rad" )

# get plotdata for curves
group.obj1 <- .get.obj(data, cat_var, adj_var,  method = c("unadj"), times = NULL, surv = F, conf_level = 0.90)
group.obj2 <- .get.obj(data, cat_var, adj_var,  method = c("direct"), times = NULL, surv = F, conf_level = 0.90)
# get plotdata for forest
group.UM <- .get.UM.lis(data, cat_var, adj_var,surv = F, methods = c("unadj","adjus","unadj","direct" ) )
dat_lis <- map(group.UM, ~ slice(.x, -1))


# plot
core_size = c(2,4)
p1 <- .plot.obj(group.obj1, ylim = c(0,0.15), ybre = seq(0, 0.15, 0.05)) + theme(legend.position="none")
p2 <- .plot.obj(group.obj2, ylim = c(0,0.15), ybre = seq(0, 0.15, 0.05)) + theme(legend.position="none")
p3 <- .plot.forest_for.curve(dat_lis[c(1,3)], core_size = core_size, 
                             xlim = list(c(1,8),c(-0.065, 0)), ticks_at = list(c(1,2,4,6,8),c(-0.06,-0.03,0)), ticks_digits=c(0,2))
p4 <- .plot.forest_for.curve(dat_lis[c(2,4)], core_size = core_size,
                             xlim = list(c(1,8),c(-0.065, 0)), ticks_at = list(c(1,2,4,6,8),c(-0.06,-0.03,0)), ticks_digits=c(0,2))

## combine
P1 <- .insert.plot(p1, p3, pos = c(0.25,0.92)) 
P2 <- .insert.plot(p2, p4, pos = c(0.25,0.92)) 

ggsave(filename = "sex_age/Sup4.1 Survival curves for different sex and age groups based on unadjusted (A) and adjusted (B) Fine-Gray model.pdf", 
       plot = ( P1/P2 ) + plot_annotation(tag_levels = c('A')),
       width = 14, height = 14)


##--------4.2 Generate formal interaction table between sex and age (competing risks)
# Create comprehensive interaction analysis table using Fine-Gray competing risks model
res.inter <- .get.interTable(data, exposure_names, adj_var, surv = F) 

# Save interaction analysis results as formatted table
save.tb(res.inter,
        path = "sex_age/Supplementary Table 1.Interaction analysis between sex and age based on Fine-Gray model.docx",
        title = "Supplementary Table 1. Interaction analysis between sex and age based on Fine-Gray model")

# ==============================================================================
# END OF ANALYSIS SCRIPT
# ==============================================================================
# 
# This comprehensive analysis script provides:
# 1. Cox proportional hazards models for relative effects (hazard ratios)
# 2. Fine-Gray competing risks models for absolute effects (cumulative incidence)
# 3. Restricted cubic spline analysis for non-linear age effects
# 4. Formal interaction testing on multiplicative and additive scales
# 5. Multiple causal inference methods (unadjusted, direct standardization, IPTW, PSM)
# 6. Comprehensive visualization and forest plot generation
# 
# Key findings focus on sex disparities in papillary thyroid cancer survival
# across the age spectrum, demonstrating divergent patterns of relative vs
# absolute effects with important clinical and public health implications.
# ==============================================================================
